# Supplementary material for: EGFR blockade confers sensitivity to cabozantinib in hepatocellular carcinoma
Source: Cell Discov. 2022 Aug 23;8:82. doi: 10.1038/s41421-022-00425-y (PMC9399229; doi:10.1038/s41421-022-00425-y)
Supplement: Supplementary file 2 — Supplementary Table 1 [file 41421_2022_425_MOESM2_ESM.xlsx]

## Sheet: Sheet1
Supplementary Table 1_kinome-centered genetic screen in Hep3B cells
GeneID	Uid	seq	3B-Untreated_R1	3B-Untreated_R2	3B-Treated_R1	3B-Treated_R2	Treated/Untreated_R1	Treated/Untreated_R2	Treated/Untreated_Mean
AAK1	AAK1-1	AACATCCTCTTGCATGACCGAGG	3283	3184	3695	3083	1.12549	0.968279	1.04689
AAK1	AAK1-2	ACGTGAGTAGCGGTGATGTATGG	2943	3237	2896	2901	0.98403	0.8962	0.940115
AAK1	AAK1-3	AGTATCAACAACGTGAGTAGCGG	1882	1537	1562	1748	0.829968	1.13728	0.983624
AAK1	AAK1-4	AGTGGCCTCGGTCATGCAAGAGG	2345	2499	2029	2406	0.865245	0.962785	0.914015
AAK1	AAK1-5	CAAAAGGCCGGATATTTACCAGG	1669	1825	1648	2017	0.987418	1.10521	1.04631
AAK1	AAK1-6	CTTCGGCATCGGGCGACAGCAGG	919	1121	742	1004	0.807399	0.895629	0.851514
AAK1	AAK1-7	GACGCCTTCTACTCAGGCCCAGG	3099	2525	3142	2997	1.01388	1.18693	1.1004
AAK1	AAK1-9	TCGGAAGAGTCTTCGGCATCGGG	4910	5411	4411	5478	0.898371	1.01238	0.955376
AATK	AATK-1	AGCGCGCACAGCCCGTCGCTGGG	1127	1145	922	1234	0.818101	1.07773	0.947915
AATK	AATK-2	AGGAGGAGTTTGAACGGCGCTGG	1146	1128	978	1455	0.853403	1.28989	1.07165
AATK	AATK-3	ATCGCAACAATTTCGTGCACAGG	2001	1752	1675	2175	0.837081	1.24144	1.03926
AATK	AATK-4	CCCCAGGGGACGTCGACGGGTGG	625	665	631	695	1.0096	1.04511	1.02736
AATK	AATK-5	CGGCCCCAGGGGACGTCGACGGG	1521	1373	1301	1440	0.855358	1.0488	0.952078
AATK	AATK-6	GAGTGGCAGGACGTACACGTCGG	2502	2840	2288	2313	0.914468	0.814437	0.864453
AATK	AATK-7	GCACGAAATTGTTGCGATGAAGG	2551	3016	2924	2470	1.14622	0.818966	0.982591
AATK	AATK-8	GGACGTCGACGGGTGGCCCGTGG	3165	3109	2999	2869	0.947551	0.922805	0.935178
AATK	AATK-9	GGCCACCCGTCGACGTCCCCTGG	3306	3262	3205	2854	0.969449	0.874923	0.922186
AATK	AATK-10	GTACTTCATCCGCCTAGAGGAGG	2676	2542	2584	2580	0.96562	1.01495	0.990285
AATK	AATK-11	TACCTGAAGGAAATCGGCCGTGG	1613	1533	1236	1810	0.766274	1.18069	0.973483
ABL1	ABL1-1	ACCCCAGACGTCGGACTTGATGG	4984	5309	5486	6071	1.10072	1.14353	1.12213
ABL1	ABL1-2	AGGTCTTCACGGCCACCGTCAGG	2206	2404	1957	2124	0.887126	0.883527	0.885327
ABL1	ABL1-3	CAGTACGGGGAGGTGTACGAGGG	1959	1810	1639	1376	0.836651	0.760221	0.798436
ABL1	ABL1-4	CCTGAGGGAGTGCAACCGGCAGG	1130	1056	1158	1184	1.02478	1.12121	1.073
ABL1	ABL1-5	CTCCATCAAGTCCGACGTCTGGG	2845	3066	3505	3842	1.23199	1.2531	1.24254
ABL1	ABL1-6	GACAGGTCAATTCCCGGGTAAGG	1886	2295	2299	1689	1.21898	0.735948	0.977465
ABL1	ABL1-7	GGGAGGTGTACGAGGGCGTGTGG	2188	2287	2382	2258	1.08867	0.98732	1.03799
ABL1	ABL1-8	TACTTTACCGTCTGAGATACTGG	728	756	703	686	0.965659	0.907407	0.936533
ABL1	ABL1-10	TGGGGAAACAAGGCGTCCGTGGG	1785	2310	1587	1776	0.889076	0.768831	0.828953
ABL2	ABL2-1	ACCTTAGGGGGGCATCCCTCAGG	1050	890	1080	819	1.02857	0.920225	0.974398
ABL2	ABL2-2	ACTGTAGGCTTATTACACTTGGG	3052	3226	2471	2875	0.809633	0.891197	0.850415
ABL2	ABL2-3	AGGCACTAAATGAGGCTATCAGG	2201	2921	2168	1969	0.985007	0.674084	0.829546
ABL2	ABL2-4	AGGGACGTGTGTATCACTACAGG	1893	1748	1432	1349	0.756471	0.771739	0.764105
ABL2	ABL2-5	AGTACGCGAGAGCAGGGATGGGG	2961	3009	1886	2478	0.636947	0.823529	0.730238
ABL2	ABL2-7	CAAAAGAGGGCCTATCGGCAGGG	1117	1386	1283	1250	1.14861	0.901876	1.02524
ABL2	ABL2-8	CTTCTCGGTTGCATTCTCGGAGG	1789	1746	1642	1589	0.917831	0.91008	0.913956
ABL2	ABL2-9	GACACTTATACTGCTCATGCTGG	878	726	659	927	0.750569	1.27686	1.01371
ABL2	ABL2-10	GAGAGGTTTACGTTGGCGTCTGG	2736	2645	2679	3342	0.979167	1.26352	1.12134
ABL2	ABL2-11	GCAGCTCGTAACTGCCTAGTGGG	1436	1122	1309	1370	0.91156	1.22103	1.0663
ABL2	ABL2-12	GCCCCGGAGCTTCCCCGACGCGG	1752	1638	1289	1665	0.735731	1.01648	0.876107
ABL2	ABL2-13	GCGGGGCGCACCACAGAGACCGG	1593	1395	1363	1583	0.855618	1.13477	0.995193
ABL2	ABL2-14	GTCCATCTCGCTCAGGTACGAGG	3796	3236	3296	3969	0.868282	1.22651	1.0474
ABL2	ABL2-15	GTGAAGTTCGCTCTAAGAATGGG	1528	1642	1092	1642	0.71466	1	0.85733
ABL2	ABL2-16	TAATCCAGCAAATTCCCGTATGG	2615	2413	2072	1942	0.792352	0.804807	0.79858
ABL2	ABL2-17	TCCCTCGTACCTGAGCGAGATGG	841	1098	766	659	0.91082	0.600182	0.755501
ABL2	ABL2-18	TCTACCCGACTTAACAGGTATGG	3967	5182	4243	4808	1.06957	0.927827	0.998701
ABL2	ABL2-19	TTCAGTGTCCGAGTCTTGGAAGG	1584	1950	1937	1846	1.22285	0.946667	1.08476
ACVR1	ACVR1-1	AATCCCCGAGACGTGGAGTATGG	3613	3898	3173	3907	0.878218	1.00231	0.940263
ACVR1	ACVR1-2	ACAGTGGTCCTCATTACCGCAGG	2551	3097	2779	3014	1.08938	0.9732	1.03129
ACVR1	ACVR1-3	ACGCCTCAATCCCCGAGACGTGG	2273	2396	1879	2518	0.826661	1.05092	0.938789
ACVR1	ACVR1-4	ACTCCACGTCTCGGGGATTGAGG	3611	3898	3170	3902	0.877873	1.00103	0.93945
ACVR1	ACVR1-5	AGCAGCCTTTCTGGTAGACGTGG	3542	3393	3062	4054	0.864483	1.19481	1.02965
ACVR1	ACVR1-6	CCATGACTTCTCATCACGGGAGG	1388	1454	1673	1701	1.20533	1.16988	1.1876
ACVR1	ACVR1-7	CTCGGGGATTGAGGCGTTCTTGG	2326	2946	2226	2548	0.957008	0.864902	0.910955
ACVR1	ACVR1-8	GCCATCGTTGATGCTCAGTGAGG	5730	5623	5586	5831	0.974869	1.03699	1.00593
ACVR1	ACVR1-9	GTGCCATACTCCACGTCTCGGGG	7673	7851	7683	7766	1.0013	0.989173	0.995238
ACVR1	ACVR1-10	GTGGAGTATGGCACTATCGAAGG	2522	2694	2518	3316	0.998414	1.23088	1.11465
ACVR1	ACVR1-11	TAATGAGGCCAACCTCCAAGTGG	2154	2264	1828	2297	0.848654	1.01458	0.931615
ACVR1	ACVR1-12	TAGTGCCATACTCCACGTCTCGG	10898	10877	11317	10547	1.03845	0.969661	1.00405
ACVR1	ACVR1-13	TCCTCACTGAGCATCAACGATGG	5851	5905	5633	5877	0.962741	0.995258	0.979
ACVR1B	ACVR1B-1	AGCCTGAGCACCCGTCCATGTGG	5484	4692	4423	4282	0.806528	0.912617	0.859573
ACVR1B	ACVR1B-4	CTACACGTGTGAGACAGATGGGG	1119	1289	1192	1099	1.06524	0.852599	0.958918
ACVR1B	ACVR1B-5	CTCTTGTAAAACGATGGTTCGGG	924	1163	818	1031	0.885281	0.8865	0.885891
ACVR1B	ACVR1B-6	CTTCTCGTGAAGAACGGTCTTGG	1897	1578	1853	1747	0.976805	1.1071	1.04195
ACVR1B	ACVR1B-7	GAGCTGGTAGGCATCATCGCCGG	1568	1367	705	955	0.449617	0.69861	0.574114
ACVR1B	ACVR1B-8	GCTACACTGACTACTGCAACAGG	1956	2701	2078	2127	1.06237	0.787486	0.924929
ACVR1B	ACVR1B-9	GGTAGGCATCATCGCCGGCCCGG	1937	2186	2089	2211	1.07847	1.01144	1.04495
ACVR1B	ACVR1B-10	GGTGGTTACTATGGCGGAGTCGG	2203	1886	2048	2214	0.929641	1.17391	1.05178
ACVR1B	ACVR1B-11	GTATGGCGGGGCCGCTGGAGGGG	1553	1468	1804	1504	1.16162	1.02452	1.09307
ACVR1B	ACVR1B-12	GTGAAGAACGGTCTTGGTTCAGG	2177	2182	1890	2029	0.868167	0.929881	0.899024
ACVR1B	ACVR1B-13	TCTCACACGTGTAGTTGGCCTGG	3457	3380	2574	3315	0.744576	0.980769	0.862673
ACVR1C	ACVR1C-1	AACTTGGACTCAACTTTGGCTGG	1332	1133	952	798	0.714715	0.704325	0.70952
ACVR1C	ACVR1C-2	AAGACTTGAGCATTCAGTTCTGG	1929	1876	1599	1827	0.828927	0.973881	0.901404
ACVR1C	ACVR1C-3	ACATGCTCCTTCTGTTTGGCAGG	5268	7201	4940	5758	0.937737	0.799611	0.868674
ACVR1C	ACVR1C-5	ATTGTCCTTTGAACCAACAGAGG	1313	1605	1437	1682	1.09444	1.04798	1.07121
ACVR1C	ACVR1C-6	ATTTATGATGTGACCGCCTCTGG	1812	1972	1790	2224	0.987859	1.12779	1.05782
ACVR1C	ACVR1C-7	CGTACCTGGCGAGAGCTCGGCGG	1439	1298	1120	1300	0.778318	1.00154	0.88993
ACVR1C	ACVR1C-8	CTGACAGTATGGGCATGCCAGGG	1713	1769	1803	1855	1.05254	1.04862	1.05058
ACVR1C	ACVR1C-9	CTGGCGCTCTCAATTGCTAGTGG	2880	3163	3309	3830	1.14896	1.21088	1.17992
ACVR1C	ACVR1C-10	GAATAGAAATATAGTGACCGTGG	594	511	563	522	0.947811	1.02153	0.984669
ACVR1C	ACVR1C-11	GCTCTCAATTGCTAGTGGTCTGG	3302	3387	3142	3335	0.951545	0.984647	0.968096
ACVR1C	ACVR1C-12	GGTATCTGAATATCATGAACAGG	339	411	367	493	1.0826	1.19951	1.14105
ACVR1C	ACVR1C-13	TCAGCATCGCAGCTATGGACAGG	2559	2309	1560	1962	0.609613	0.849718	0.729666
ACVR1C	ACVR1C-14	TCTTGTTAGATAATGGAACTTGG	3729	3356	2876	2841	0.771252	0.846544	0.808898
ACVR1C	ACVR1C-15	TGAAAGATCTTGGTTTCGTGAGG	3475	3159	2866	3287	0.824748	1.04052	0.932634
ACVR1C	ACVR1C-16	TGCAAGGACGATTGTGCTTCAGG	8265	8557	6821	7848	0.825287	0.917144	0.871216
ACVR1C	ACVR1C-17	TGCCCCAAAACTTGGACCCATGG	5380	5206	4390	4850	0.815985	0.931617	0.873801
ACVR1C	ACVR1C-19	TTGAGCATTCAGTTCTGGAAGGG	2523	2677	2742	2597	1.0868	0.970116	1.02846
ACVR1C	ACVR1C-20	TTGGTTAGGTCTACCTCTGTTGG	2004	2345	2065	2572	1.03044	1.0968	1.06362
ACVR2A	ACVR2A-1	ACTGGTGTTGAACCGTGTTATGG	3198	3119	2454	2190	0.767355	0.702148	0.734751
ACVR2A	ACVR2A-2	ACTTGAGTTGGAACAAGTACAGG	2201	2497	1709	1658	0.776465	0.663997	0.720231
ACVR2A	ACVR2A-3	ATATGCCAATCCTCTAGCCATGG	1893	2118	1703	1853	0.89963	0.874882	0.887256
ACVR2A	ACVR2A-4	ATCCCCGCAATTAACATAAGTGG	2850	3124	3082	3251	1.0814	1.04065	1.06103
ACVR2A	ACVR2A-5	ATTGCAGAAACCATGGCTAGAGG	1828	1754	1401	1404	0.766411	0.800456	0.783434
ACVR2A	ACVR2A-6	CACATATTCGTTAAGCAACTGGG	4238	4326	3169	4209	0.747758	0.972954	0.860356
ACVR2A	ACVR2A-7	CCACATATTCGTTAAGCAACTGG	4238	4326	3169	4209	0.747758	0.972954	0.860356
ACVR2A	ACVR2A-8	CCAGTTGCTTAACGAATATGTGG	4238	4326	3169	4209	0.747758	0.972954	0.860356
ACVR2A	ACVR2A-9	CCCCGGCGCCTCGGGAAAATGGG	2166	2031	1591	1591	0.734534	0.783358	0.758946
ACVR2A	ACVR2A-10	CGGTTCAACACCAGTTTGATTGG	3418	3328	3375	3008	0.98742	0.903846	0.945633
ACVR2A	ACVR2A-11	TACGAAGTCTACAGTTTGCCTGG	2355	2703	2308	2807	0.980042	1.03848	1.00926
ACVR2A	ACVR2A-12	TAGAGCAGGATGTTGTAATAGGG	2143	1656	1822	2332	0.85021	1.40821	1.12921
ACVR2A	ACVR2A-13	TGCCACTTATGTTAATTGCGGGG	1911	2135	1900	2059	0.994244	0.964403	0.979323
ACVR2B	ACVR2B-1	ACCATCGAGCTCGTGAAGAAGGG	2582	3026	2509	2960	0.971727	0.978189	0.974958
ACVR2B	ACVR2B-2	CGCGGAACATGACGGCGCCCTGG	1606	1767	1336	1275	0.83188	0.721562	0.776721
ACVR2B	ACVR2B-3	CGGCATCGCAAGCCCCCCTACGG	3071	2472	2923	2971	0.951807	1.20186	1.07683
ACVR2B	ACVR2B-4	CGGCGCACAGCGATCCCCAGAGG	1368	1355	1408	1660	1.02924	1.22509	1.12717
ACVR2B	ACVR2B-5	GATGTCCACATGACCGTAGGGGG	2162	1884	1518	1690	0.702128	0.897028	0.799578
ACVR2B	ACVR2B-7	GCCCTTCTTCACGAGCTCGATGG	2579	3028	2509	2960	0.972858	0.977543	0.9752
ACVR2B	ACVR2B-8	GCGATGCCGGTACATCCAAAAGG	2838	2941	2937	3050	1.03488	1.03706	1.03597
ACVR2B	ACVR2B-9	GGGGGTGGCTCGTACGTGACTGG	5181	6021	5800	5808	1.11948	0.964624	1.04205
ACVR2B	ACVR2B-10	GGGGTGGCTCGTACGTGACTGGG	5025	5860	5696	5517	1.13353	0.941468	1.0375
ACVRL1	ACVRL1-1	AGTGGTTGACGAACTCGGTGGGG	1596	1445	1463	1579	0.916667	1.09273	1.0047
ACVRL1	ACVRL1-2	CCCGCCACACTTCGCCATAGCGG	6367	7218	5833	6460	0.91613	0.894985	0.905557
ACVRL1	ACVRL1-3	CCGCTATGGCGAAGTGTGGCGGG	6367	7218	5833	6460	0.91613	0.894985	0.905557
ACVRL1	ACVRL1-4	CGCTATGGCGAAGTGTGGCGGGG	6367	7218	5833	6460	0.91613	0.894985	0.905557
ACVRL1	ACVRL1-5	GACCCTGTGAAGCCGTCTCGGGG	2367	2849	2459	2465	1.03887	0.865216	0.952042
ACVRL1	ACVRL1-6	GCCTCCGTCGGACATGCCACAGG	5062	5124	4916	5713	0.971158	1.11495	1.04305
ACVRL1	ACVRL1-7	GCCTGTGGCATGTCCGACGGAGG	5065	5127	4916	5711	0.970582	1.11391	1.04224
ACVRL1	ACVRL1-8	GTAGTGGTTGACGAACTCGGTGG	3434	3141	3463	3125	1.00844	0.994906	1.00168
ACVRL1	ACVRL1-9	TAGTGGTTGACGAACTCGGTGGG	3416	3130	3432	3095	1.00468	0.988818	0.996751
ACVRL1	ACVRL1-10	TGAGCAGGGCGACAGCATGTTGG	1475	2153	1773	1748	1.20203	0.81189	1.00696
ADCK1	ADCK1-1	ACAGGTCCCAGTGGATTCGGGGG	7407	7172	6820	6957	0.920751	0.970022	0.945386
ADCK1	ADCK1-2	CATCAGGAGGACCCGCTCCGTGG	2820	2535	2708	3143	0.960284	1.23984	1.10006
ADCK1	ADCK1-3	CGATGACACCCCTCTGGGGACGG	1054	1255	1112	1368	1.05503	1.09004	1.07253
ADCK1	ADCK1-4	CGTGAAGGTCCAGCACCCAAAGG	2937	3037	2637	2726	0.897855	0.897596	0.897726
ADCK1	ADCK1-5	CTAATGACTTTGGCGCTGTCAGG	7693	7484	7373	7905	0.958404	1.05625	1.00733
ADCK1	ADCK1-6	GAACAAGATCGACGTCAATGAGG	4180	4394	3504	4016	0.838278	0.913974	0.876126
ADCK1	ADCK1-7	GACAGGTCCCAGTGGATTCGGGG	7407	7174	6826	6959	0.921561	0.970031	0.945796
ADCK1	ADCK1-8	GAGCTTCGATGACACCCCTCTGG	5645	5431	5755	5659	1.01949	1.04198	1.03073
ADCK1	ADCK1-9	GATCTTCTCGGATGACCTGGCGG	1703	2104	2112	2299	1.24016	1.09268	1.16642
ADCK1	ADCK1-10	GCTTGCTTCGTGGACCAGCATGG	2484	2934	2697	3303	1.08575	1.12577	1.10576
ADCK1	ADCK1-11	TAATGACTTTGGCGCTGTCAGGG	7693	7484	7373	7902	0.958404	1.05585	1.00713
ADCK2	ADCK2-1	CCGAGTGCCCTCGCGATGCCAGG	2820	3230	2764	3320	0.980142	1.02786	1.004
ADCK2	ADCK2-2	CCGCACAGGGAGACGACCTTGGG	1692	1611	1546	1415	0.913712	0.878336	0.896024
ADCK2	ADCK2-4	CGTCACTCGGACATGCAGCTTGG	4526	4386	3517	3892	0.777066	0.887369	0.832217
ADCK2	ADCK2-5	CTTCGCCGACTCAGAACGTCAGG	14716	15602	12979	14766	0.881965	0.946417	0.914191
ADCK2	ADCK2-6	GCAGCCTTTCTAGAAACGACTGG	980	1130	874	870	0.891837	0.769912	0.830874
ADCK2	ADCK2-7	GCTTCGCGCCGGCGCTCTGTTGG	408	286	399	425	0.977941	1.48601	1.23198
ADCK2	ADCK2-8	TCGCCGACTCAGAACGTCAGGGG	8787	8961	7577	9397	0.862297	1.04866	0.955476
ADCK2	ADCK2-9	TGACGTTCTGAGTCGGCGAAGGG	14559	15556	12671	14515	0.870321	0.93308	0.901701
ADCK2	ADCK2-10	TTCGCCGACTCAGAACGTCAGGG	14713	15600	12977	14766	0.882009	0.946538	0.914274
ADCK3	ADCK3-2	CCCGCTCGAAGATCTTAGCCAGG	3644	4064	4214	3729	1.15642	0.917569	1.037
ADCK3	ADCK3-3	CTAAGATCTTCGAGCGGGTGCGG	1199	1321	1349	1178	1.1251	0.891749	1.00843
ADCK3	ADCK3-4	GATCGTGCGCACGCTCTGCAAGG	1879	2204	1227	1758	0.653007	0.797641	0.725324
ADCK3	ADCK3-5	GCGCACGATCCGCTCTGCATTGG	3314	3061	2267	2506	0.684068	0.818687	0.751377
ADCK3	ADCK3-6	GCGTGGTGCGGCACTCAAGCTGG	2365	2927	2187	2435	0.924736	0.83191	0.878323
ADCK3	ADCK3-7	GGGAACCCGGCTTCTCTAAAGGG	1872	1842	1898	2306	1.01389	1.2519	1.13289
ADCK3	ADCK3-8	GGGAGCTGATCATGGCGGCCAGG	2111	1904	1871	2472	0.88631	1.29832	1.09231
ADCK3	ADCK3-9	GGTCCACTGGCCACGTAGGCAGG	3097	3140	2837	2929	0.916048	0.932803	0.924425
ADCK3	ADCK3-10	TCCAACTTGTCCCGCCAGTTGGG	3115	3820	2694	3021	0.864848	0.790838	0.827843
ADCK4	ADCK4-1	AGTTCGAGGGGCCGCCCTCAAGG	1594	1871	1886	2243	1.18319	1.19882	1.19101
ADCK4	ADCK4-2	CAGACCTTATGTACAGTTCGAGG	4148	5269	4046	3841	0.97541	0.728981	0.852195
ADCK4	ADCK4-3	CTAGCCTCTTACCCAGCGGTGGG	1401	1651	986	1485	0.703783	0.899455	0.801619
ADCK4	ADCK4-4	CTCGAGAGCGGTCACTCAGCTGG	725	921	967	1353	1.33379	1.46906	1.40142
ADCK4	ADCK4-5	GCACCTTGCGTTCTCGAGAGCGG	2598	2501	2189	2301	0.842571	0.920032	0.881302
ADCK4	ADCK4-6	GCTAGGAGTACTGGCCGAGATGG	1741	1931	1626	1743	0.933946	0.902641	0.918294
ADCK4	ADCK4-7	GGAGTGTGACTACCGTCGTGAGG	4500	5033	3832	4271	0.851556	0.848599	0.850077
ADCK4	ADCK4-8	GGCCCCTCGAACTGTACATAAGG	2801	2918	3093	3315	1.10425	1.13605	1.12015
ADCK4	ADCK4-9	GGCCTACTTCGGGGGACCGGTGG	732	627	481	470	0.657104	0.749601	0.703353
ADCK4	ADCK4-10	GGGGCATGAAGTCGGCGCTCTGG	714	590	916	788	1.28291	1.33559	1.30925
ADCK4	ADCK4-11	GTGTGACTACCGTCGTGAGGCGG	2176	2490	1959	1897	0.900276	0.761847	0.831062
ADCK4	ADCK4-12	TAAGGTCTGCACAATCCGCTCGG	1318	1800	1941	1423	1.47269	0.790556	1.13162
ADCK4	ADCK4-13	TGACCGCTCTCGAGAACGCAAGG	1846	2404	1341	2018	0.726436	0.839434	0.782935
ADCK4	ADCK4-14	TGCCTCCCGCATCAGCCGCTTGG	3692	3265	2806	4505	0.760022	1.37979	1.0699
ADCK5	ADCK5-1	CAGGGTCCGGGTATACTCGGGGG	5803	5590	6225	5569	1.07272	0.996243	1.03448
ADCK5	ADCK5-2	CCGGACCCTGCGCGTGCTAGAGG	1712	2078	1642	1949	0.959112	0.937921	0.948517
ADCK5	ADCK5-3	CGCAGGGTCCGGGTATACTCGGG	7865	7544	8072	7962	1.02632	1.05541	1.04086
ADCK5	ADCK5-4	GCAGGGTCCGGGTATACTCGGGG	5844	5629	6251	5578	1.06964	0.99094	1.03029
ADCK5	ADCK5-5	GCGCAGGGTCCGGGTATACTCGG	7829	7531	8000	7853	1.02184	1.04276	1.0323
ADCK5	ADCK5-6	GGGCGCCCCCACTACCGCGGTGG	1092	1256	800	1105	0.732601	0.879777	0.806189
ADCK5	ADCK5-7	GTGCTCTCCACCGCGGTAGTGGG	5565	7046	5301	5666	0.952561	0.804144	0.878352
ADCK5	ADCK5-8	TGCTCTCCACCGCGGTAGTGGGG	5262	6920	5232	5515	0.994299	0.796965	0.895632
ADCK5	ADCK5-9	TGCTTCCCCCCGAGTATACCCGG	2595	2682	2417	2041	0.931407	0.760999	0.846203
ADCK5	ADCK5-10	TGGAGGACTCGTTACCTTGGAGG	2983	3019	2501	2601	0.838418	0.861544	0.849981
ADRBK1	ADRBK1-1	AAACCGTGTGAACTTATCGCTGG	234	208	321	242	1.37179	1.16346	1.26763
ADRBK1	ADRBK1-2	AGAGCATGATGCGCTCGTTCAGG	1385	1593	1246	1185	0.899639	0.743879	0.821759
ADRBK1	ADRBK1-3	CAACCGCTTCGTGGTCTACCGGG	2580	2477	1580	2398	0.612403	0.968107	0.790255
ADRBK1	ADRBK1-4	CCAGGTCCGAGATCCGCACGTGG	2238	3472	1751	1884	0.782395	0.542627	0.662511
ADRBK1	ADRBK1-5	CTCAGTGGCACTCTTCGAGAAGG	1973	1889	1879	1624	0.952357	0.859714	0.906035
ADRBK1	ADRBK1-6	GATTTGTCAAAACCTCCGAGGGG	1055	1098	1101	1083	1.0436	0.986339	1.01497
ADRBK1	ADRBK1-7	GGTCCCGGTAGACCACGAAGCGG	1141	1401	1179	955	1.0333	0.681656	0.85748
ADRBK1	ADRBK1-8	TAGGTACGCCATGAAGTGCCTGG	1892	1700	1549	1171	0.81871	0.688824	0.753767
ADRBK1	ADRBK1-10	TTCAGCGTGCATCGCATCATTGG	2826	3576	3043	3103	1.07679	0.867729	0.972258
ADRBK2	ADRBK2-1	ACACACCGTGTTGTGAAAGGTGG	3331	3017	2295	2459	0.688982	0.815048	0.752015
ADRBK2	ADRBK2-2	AGAACACACCGTGTTGTGAAAGG	5334	5271	4545	4504	0.852081	0.854487	0.853284
ADRBK2	ADRBK2-3	CATAGGATTATTGGACGAGGAGG	2121	2482	1909	2286	0.900047	0.921031	0.910539
ADRBK2	ADRBK2-4	GGAGGATTCGGGGAAGTTTATGG	2229	1970	1740	1888	0.780619	0.958376	0.869497
ADRBK2	ADRBK2-5	GTCTGGAACACATGCACAATCGG	2804	2771	2205	2449	0.786377	0.883796	0.835087
ADRBK2	ADRBK2-6	GTGCATAGGATTATTGGACGAGG	6034	6594	5534	5416	0.917136	0.821353	0.869244
ADRBK2	ADRBK2-7	TATTGGACGAGGAGGATTCGGGG	3018	3349	3504	2995	1.16103	0.894297	1.02767
ADRBK2	ADRBK2-8	TCTTGCTGGCGCGGGCGGCCGGG	2531	2315	2445	2825	0.966021	1.2203	1.09316
ADRBK2	ADRBK2-9	TGGTAGTGCAAATCGCCCCCTGG	4284	3859	3390	3980	0.791317	1.03136	0.911336
ADRBK2	ADRBK2-10	TTTGTCGACTTCTGCAAAGGCGG	2883	2410	2697	2723	0.935484	1.12988	1.03268
AKT1	AKT1-1	ACGCCAACGGGGGCGAGGTAGGG	1354	1434	1493	1584	1.10266	1.1046	1.10363
AKT1	AKT1-2	CACAATAGCCACGTCGCTCATGG	3914	3869	3655	3644	0.933827	0.941845	0.937836
AKT1	AKT1-3	GAAGGTGCGTTCGATGACAGTGG	2714	2861	2938	2808	1.08254	0.981475	1.03201
AKT1	AKT1-4	GACAAAGCAGAGGCGGTCGTGGG	2178	1333	1335	1607	0.612948	1.20555	0.90925
AKT1	AKT1-5	GAGCGACGTGGCTATTGTGAAGG	3912	3867	3655	3644	0.934305	0.942333	0.938319
AKT1	AKT1-6	GCAGGATGTGGACCAACGTGAGG	5495	5176	4311	5417	0.784531	1.04656	0.915546
AKT1	AKT1-7	GCGCCACAGAGAAGTTGTTGAGG	2137	2488	2317	2586	1.08423	1.03939	1.06181
AKT1	AKT1-8	TCACGTTGGTCCACATCCTGCGG	5495	5176	4311	5417	0.784531	1.04656	0.915546
AKT1	AKT1-9	TGGCTACAAGGAGCGGCCGCAGG	2212	2602	1947	2100	0.880199	0.807071	0.843635
AKT1	AKT1-10	TGTTGAGGGGAGCCTCACGTTGG	1764	2111	1817	2602	1.03005	1.23259	1.13132
AKT1	AKT1-11	TTGTCATGGAGTACGCCAACGGG	6480	7229	5822	7195	0.898457	0.995297	0.946877
AKT1	AKT1-12	TTTGTCATGGAGTACGCCAACGG	6480	7229	5822	7195	0.898457	0.995297	0.946877
AKT2	AKT2-1	ACGTGGATTCTCCAGACGAGAGG	3115	3392	3852	3696	1.2366	1.08962	1.16311
AKT2	AKT2-2	ACTACGCCATGAAGATCCTGCGG	2763	3119	3282	3206	1.18784	1.02789	1.10787
AKT2	AKT2-3	AGAGCGACGGCTCCTTCATTGGG	3017	3610	3514	3767	1.16473	1.04349	1.10411
AKT2	AKT2-4	AGTGGACCACAGTCATCGAGAGG	1360	2117	1375	1648	1.01103	0.77846	0.894745
AKT2	AKT2-5	CACAAAGCACAGGCGGTCGTGGG	1431	1201	1629	1628	1.13836	1.35554	1.24695
AKT2	AKT2-6	CTCTTGAGTACTTGCACTCGCGG	2851	3488	3418	3007	1.19888	0.862099	1.03049
AKT2	AKT2-7	GAAGGTCCTCTCGATGACTGTGG	1244	1068	859	1019	0.690514	0.95412	0.822317
AKT2	AKT2-8	GAGATAGTCGAAGTCATTCATGG	1036	1240	932	1094	0.899614	0.882258	0.890936
AKT2	AKT2-9	GCTGTTGGCGACCATCTGGATGG	2578	2385	2099	2814	0.814197	1.17987	0.997036
AKT2	AKT2-10	GGAAGGCATACTTCAGCGCCTGG	3897	4481	3691	3413	0.947139	0.76166	0.8544
AKT2	AKT2-11	GTACTTGCACTCGCGGGACGTGG	2639	2453	2540	2816	0.962486	1.14798	1.05523
AKT2	AKT2-12	TCTCGTCTGGAGAATCCACGTGG	3115	3392	3852	3696	1.2366	1.08962	1.16311
AKT3	AKT3-1	AAGAAGGTTGGGTTCAGAAGAGG	2116	2270	2176	1973	1.02836	0.869163	0.948759
AKT3	AKT3-2	ACACCCGCTCTCTCGACAAATGG	2987	2997	2692	2579	0.901239	0.860527	0.880883
AKT3	AKT3-3	AGAATGGACAGAAGCTATCCAGG	1288	1806	1211	1329	0.940217	0.73588	0.838049
AKT3	AKT3-5	ATTTCATGTAGATACTCCAGAGG	2253	2327	1916	2721	0.850422	1.16932	1.00987
AKT3	AKT3-6	CATCTGATTATAAATGTGTTTGG	4071	3813	4256	4040	1.04544	1.05953	1.05249
AKT3	AKT3-7	TAGTCACTTACTGTTAAAAAGGG	1018	1118	899	1465	0.883104	1.31038	1.09674
AKT3	AKT3-8	TCTCTATAACAGTAGTCCACTGG	1414	1381	1269	1743	0.897454	1.26213	1.07979
AKT3	AKT3-9	TTACCATTGTGAAAGAAGGTTGG	1418	1511	1397	1591	0.98519	1.05295	1.01907
AKT3	AKT3-10	TTGCCACTGAAAAGTTGTTGAGG	3064	3130	3048	4050	0.994778	1.29393	1.14435
AKT3	AKT3-11	TTTGACTATTTGAAACTACTAGG	1685	2024	2132	1990	1.26528	0.983202	1.12424
ALK	ALK-1	CTGGGAGGCGCGAATTGCCGCGG	1649	1831	1377	1504	0.835052	0.821409	0.82823
ALK	ALK-2	CTGTCTCATCGCAGCCGATATGG	5166	5645	5618	5158	1.0875	0.913729	1.00061
ALK	ALK-3	GCGGCTCCGTGCGCAAGCTCCGG	986	977	776	890	0.787018	0.910952	0.848985
ALK	ALK-4	GCTGGGCGAGGAGGCGATCTTGG	4135	4132	3506	4264	0.847884	1.03195	0.939915
ALK	ALK-5	GGAGAGCTCTTGATCGGTGCAGG	1864	1614	1296	1505	0.695279	0.932466	0.813872
ALK	ALK-6	GGCGAGGAGGCGATCTTGGAGGG	1236	1464	1326	1598	1.07282	1.09153	1.08217
ALK	ALK-7	GGCTGCAGATGGTCGCATGGTGG	2212	2257	2108	1853	0.952984	0.821001	0.886993
ALK	ALK-8	GTAGGTCCCGGGCGTAGACACGG	2481	2242	2658	2630	1.07134	1.17306	1.1222
ALK	ALK-9	TGGCATGTCGCCGCCTATGAAGG	4385	4785	4119	4485	0.939339	0.937304	0.938321
ALK	ALK-10	TTCAGTTGGTGGATTCGCCAAGG	2477	2401	1976	1874	0.797739	0.780508	0.789124
ALPK1	ALPK1-1	ACACGTGCCACGGATATTCTGGG	6107	7123	6403	6013	1.04847	0.844167	0.946318
ALPK1	ALPK1-2	ATACTTCACACACCGAAGTATGG	776	1018	817	1039	1.05284	1.02063	1.03673
ALPK1	ALPK1-3	CAGGGCCTCTCCACGTCGCTAGG	3137	2754	2765	3183	0.881415	1.15577	1.01859
ALPK1	ALPK1-4	CGTCGAGCCCATACAGGAACCGG	2003	1905	1995	2153	0.996006	1.13018	1.06309
ALPK1	ALPK1-6	GTATACCTAGCGACGTGGAGAGG	1848	1995	1540	1876	0.833333	0.940351	0.886842
ALPK1	ALPK1-7	TGAATTATCACGTTGACGACAGG	3414	3372	2737	2492	0.801699	0.739027	0.770363
ALPK1	ALPK1-8	TGGTGGACCGGTTCCTGTATGGG	7883	7198	6792	6390	0.861601	0.887747	0.874674
ALPK1	ALPK1-9	TTGGCGAATAACCACCTGCGGGG	1488	1423	1182	1740	0.794355	1.22277	1.00856
ALPK1	ALPK1-10	TTGGTGGACCGGTTCCTGTATGG	7907	7220	6831	6405	0.863918	0.887119	0.875519
ALPK2	ALPK2-1	AAGTCAGCACGAGCATCCTTGGG	988	923	1221	939	1.23583	1.01733	1.12658
ALPK2	ALPK2-2	ATCATTAGCTCAACACTCGGAGG	1281	1407	1189	1304	0.928181	0.926795	0.927488
ALPK2	ALPK2-3	ATCCGTGAACTTTGATGCCATGG	1465	1589	1557	1243	1.0628	0.782253	0.922526
ALPK2	ALPK2-4	ATGAGTGCTTTCAAGCGACCAGG	1324	1893	1293	1784	0.976586	0.942419	0.959503
ALPK2	ALPK2-5	CAGTTGCCTCAGATAGCGGGAGG	919	1409	849	1157	0.92383	0.82115	0.87249
ALPK2	ALPK2-6	CGGATTACTCTAATGCAGTTTGG	2987	2237	2752	2894	0.921326	1.2937	1.10751
ALPK2	ALPK2-8	GTGCTTCGCTGCATAATATCTGG	2817	3342	2942	2744	1.04437	0.821065	0.932719
ALPK2	ALPK2-9	TCTCGGGTGTCGGGTGACGCTGG	3891	3870	3847	4186	0.988692	1.08165	1.03517
ALPK2	ALPK2-10	TTGCTCTGTAGATACGGAACTGG	1971	1753	1548	1756	0.785388	1.00171	0.89355
ALPK3	ALPK3-1	CAGCGAAAGCGGCGATTGAGCGG	3896	4175	3456	4333	0.887064	1.03784	0.962454
ALPK3	ALPK3-2	CCCTATTTATAGCCGGTGGCCGG	2171	1925	1657	2399	0.763243	1.24623	1.00474
ALPK3	ALPK3-3	CGCTCAATCGCCGCTTTCGCTGG	3893	4175	3456	4333	0.887747	1.03784	0.962796
ALPK3	ALPK3-4	GCTTTCGCTGGAAGCGGTCGGGG	1123	1409	1127	1532	1.00356	1.0873	1.04543
ALPK3	ALPK3-5	GTCTGCAGTAGCGCCGCGTCTGG	1808	1445	2066	1960	1.1427	1.3564	1.24955
ALPK3	ALPK3-6	GTTGAAAGGCCTAGTCGGCTGGG	7715	7600	6173	7225	0.80013	0.950658	0.875394
ALPK3	ALPK3-8	TGGTAGGAGCCGTGGTTGTCTGG	3699	3783	2802	3008	0.757502	0.795136	0.776319
ALPK3	ALPK3-9	TGTTGAAAGGCCTAGTCGGCTGG	7715	7600	6173	7225	0.80013	0.950658	0.875394
ALPK3	ALPK3-10	TTGAAAGGCCTAGTCGGCTGGGG	3025	2607	2243	2586	0.741488	0.991945	0.866716
AMHR2	AMHR2-1	AACACACAGGTTCGCCTGTTTGG	5981	6486	6706	5947	1.12122	0.916898	1.01906
AMHR2	AMHR2-2	ACACAGGTTCGCCTGTTTGGGGG	2864	2434	2745	2113	0.95845	0.868118	0.913284
AMHR2	AMHR2-3	AGAGCATTGTACGAACTTCCAGG	951	1196	1080	1307	1.13565	1.09281	1.11423
AMHR2	AMHR2-4	AGAGGCAGCGGATAGCTCTGGGG	721	824	1055	1251	1.46325	1.5182	1.49072
AMHR2	AMHR2-5	ATTTATCACTGCCAGCCGGGGGG	3050	3211	3186	3256	1.04459	1.01401	1.0293
AMHR2	AMHR2-6	CCTGTGCCCGGTCTTGGGTCAGG	2485	2802	2790	2445	1.12274	0.872591	0.997664
AMHR2	AMHR2-7	CGAAAGAACTACAGAGTGCGAGG	1800	1994	1812	2078	1.00667	1.04213	1.0244
AMHR2	AMHR2-8	CGGGCAGCTGCAAGGAAAACTGG	1679	1442	1524	1569	0.907683	1.08807	0.997878
AMHR2	AMHR2-9	CGTACAATGCTCTCTCAGCTTGG	2332	2095	1714	2173	0.734991	1.03723	0.886111
AMHR2	AMHR2-10	GATTTATCACTGCCAGCCGGGGG	3104	3227	3193	3266	1.02867	1.01209	1.02038
AMHR2	AMHR2-11	GTAGTTCTTTCGCTGTAGCAGGG	4263	5132	4545	4390	1.06615	0.855417	0.960784
AMHR2	AMHR2-12	TAGAGGCAGCGGATAGCTCTGGG	721	824	1055	1251	1.46325	1.5182	1.49072
AMHR2	AMHR2-13	TGCCGAGACAGTGATGAGCCAGG	2588	3220	2559	2893	0.988794	0.898447	0.943621
AMHR2	AMHR2-14	TGTAGTTCTTTCGCTGTAGCAGG	4263	5132	4545	4390	1.06615	0.855417	0.960784
ANKK1	ANKK1-1	AAGTCGTCGCGGGTGAAGACGGG	4624	4491	4262	4684	0.921713	1.04297	0.982344
ANKK1	ANKK1-2	AGTCGCCCTCGAAGTCGTCGCGG	8165	8995	8565	8717	1.04899	0.969094	1.00904
ANKK1	ANKK1-3	ATCGAGAGGTCGGCTCTGCGGGG	2143	2092	2217	2218	1.03453	1.06023	1.04738
ANKK1	ANKK1-4	CTTCACCCGCGACGACTTCGAGG	8992	9608	9023	8990	1.00345	0.935679	0.969563
ANKK1	ANKK1-5	GAGGCGGCTTAATGCTGTGCAGG	1741	1166	1489	1337	0.855256	1.14666	1.00096
ANKK1	ANKK1-6	GATGATGATTATTATCCGAGTGG	1163	1015	995	1116	0.855546	1.09951	0.977527
ANKK1	ANKK1-8	GCGACGACTTCGAGGGCGACTGG	8128	8974	8531	8685	1.04958	0.967796	1.00869
ANKK1	ANKK1-9	GTCGCCCTCGAAGTCGTCGCGGG	8163	8990	8565	8715	1.04925	0.96941	1.00933
ANKK1	ANKK1-10	TTCACCCGCGACGACTTCGAGGG	8990	9608	9023	8987	1.00367	0.935366	0.969519
ARAF	ARAF-1	ACGAAAGACGGTCACTGCCTGGG	7728	7538	7443	6817	0.963121	0.904351	0.933736
ARAF	ARAF-2	CCGTGCGTTGCTTGTTGGGCAGG	3604	4158	3704	4238	1.02775	1.01924	1.02349
ARAF	ARAF-3	CGTAGACACTCATGCCATCCCGG	3966	3742	3491	3958	0.880232	1.05772	0.968978
ARAF	ARAF-4	CGTGGAGCGGATGCGCTGTAGGG	6503	6604	5865	6423	0.901891	0.972592	0.937242
ARAF	ARAF-5	GACGAAAGACGGTCACTGCCTGG	7730	7538	7480	6817	0.967658	0.904351	0.936005
ARAF	ARAF-6	GATGCGCTGTAGGGGGGCATTGG	1826	1992	1409	1877	0.771632	0.942269	0.856951
ARAF	ARAF-7	GATTTAGACCCCGCACCTTCAGG	2385	2332	1821	2675	0.763522	1.14708	0.955303
ARAF	ARAF-8	GCCCAACAAGCAACGCACGGTGG	3604	4158	3704	4238	1.02775	1.01924	1.02349
ARAF	ARAF-9	GGGGTTAGCAACTCATTCAGGGG	2740	2625	2485	3082	0.906934	1.1741	1.04051
ARAF	ARAF-10	GGTGCTGACCATATGGACGTTGG	4915	4937	5172	5291	1.05229	1.0717	1.062
ARAF	ARAF-11	GTGCTGACCATATGGACGTTGGG	4910	4933	5166	5282	1.05214	1.07075	1.06144
ARAF	ARAF-12	GTGGTCTACCGACTCATCAAGGG	8445	7474	6811	7989	0.806513	1.06891	0.937709
ARAF	ARAF-13	TCATTCAGGGGGCGGTTCGAGGG	2173	1822	1966	1997	0.90474	1.09605	1.00039
ARAF	ARAF-14	TGGAGCGGATGCGCTGTAGGGGG	6313	6388	5631	6306	0.891969	0.987163	0.939566
ARAF	ARAF-15	TGGTCTACCGACTCATCAAGGGG	5186	4399	4539	5052	0.875241	1.14844	1.01184
ARAF	ARAF-16	TGTCTACGACTCTCTAGACAAGG	2858	3146	3282	3220	1.14836	1.02352	1.08594
ARAF	ARAF-17	TGTGGTCTACCGACTCATCAAGG	8445	7474	6815	7989	0.806986	1.06891	0.937946
ATM	ATM-1	ATATGTGTTACGATGCCTTACGG	4166	4547	3977	3977	0.954633	0.874643	0.914638
ATM	ATM-2	CATACCATTCTGGCACGCTTTGG	2646	2093	1905	2082	0.719955	0.994744	0.85735
ATM	ATM-3	CCGAATATCAGCTGCCCTAAAGG	5391	5577	4576	5153	0.848822	0.923973	0.886398
ATM	ATM-4	GACACAATGCAACTTCCGTAAGG	1581	1937	1727	2019	1.09235	1.04233	1.06734
ATM	ATM-5	GTAAGGCATCGTAACACATATGG	4166	4547	3977	3977	0.954633	0.874643	0.914638
ATM	ATM-7	TACGTTCCCCATGTCGCTGTTGG	2427	2253	1905	2164	0.78492	0.960497	0.872708
ATM	ATM-8	TAGCCCTATCTGCGAAAAACAGG	1890	2467	2117	2189	1.12011	0.887313	1.00371
ATM	ATM-9	TTAGGGCAGCTGATATTCGGAGG	5391	5577	4576	5153	0.848822	0.923973	0.886398
ATM	ATM-10	TTCTACCCCAACAGCGACATGGG	2730	2423	2652	2867	0.971429	1.18324	1.07734
ATR	ATR-1	AATGAATTATTGCTGCGTATTGG	1225	1733	1434	1576	1.17061	0.909406	1.04001
ATR	ATR-2	ACTAGCCCGGATTACTTCATGGG	1605	1663	1491	1910	0.928972	1.14853	1.03875
ATR	ATR-3	ATATCTCTCGGGCCCTGATATGG	2439	2104	2319	2182	0.9508	1.03707	0.993936
ATR	ATR-4	ATCAGGAAAGTCGAAAACGTTGG	1127	1195	1418	1227	1.25821	1.02678	1.14249
ATR	ATR-5	ATCCGGGCTAGTTGTGTTAGTGG	3561	4015	3346	3286	0.939624	0.818431	0.879027
ATR	ATR-6	GAAATCAAGCAACATCACGGAGG	1360	1519	1602	2084	1.17794	1.37196	1.27495
ATR	ATR-7	GGTTGTGTTCTGCTAGAGTATGG	914	1008	1159	957	1.26805	0.949405	1.10873
ATR	ATR-8	TCAAGCAACATCACGGAGGTTGG	932	1080	1148	1407	1.23176	1.30278	1.26727
ATR	ATR-9	TGACGTGCGAAAACAAGATGTGG	1514	1982	1522	2120	1.00528	1.06963	1.03746
ATR	ATR-10	TTACTGCAGCCGTACTTTCAAGG	1360	1324	1335	1113	0.981618	0.840634	0.911126
AURKA	AURKA-2	ATTCTGAACCGGCTTGTGACTGG	1436	1753	1065	1668	0.741643	0.951512	0.846578
AURKA	AURKA-3	CCATATAGAAAATAATCCTGAGG	241	175	211	248	0.875519	1.41714	1.14633
AURKA	AURKA-5	GCTAGTTTACCAGGTGCCGATGG	3581	4067	3259	3541	0.910081	0.870666	0.890374
AURKA	AURKA-6	GCTTGTCTCCAGTCACAAGCCGG	513	773	744	912	1.45029	1.17982	1.31506
AURKA	AURKA-7	GTTTACCAGGTGCCGATGGCAGG	2779	3225	2690	2654	0.967974	0.822946	0.89546
AURKA	AURKA-8	TAGGCTACAGCTCCAGTTGGAGG	1091	908	597	883	0.547204	0.972467	0.759836
AURKA	AURKA-9	TGCTTGCAAAGGAATGCGCTGGG	1677	1832	1707	1885	1.01789	1.02893	1.02341
AURKA	AURKA-10	TTCTAGGCTACAGCTCCAGTTGG	2275	1927	1316	2044	0.578462	1.06072	0.819589
AURKB	AURKB-1	ATTCTAGAGTATGCCCCCCGCGG	4651	5239	4212	4694	0.905612	0.895973	0.900792
AURKB	AURKB-2	CCTACGGCCGACAGACGGTAAGG	6810	6768	5360	5538	0.787078	0.818262	0.80267
AURKB	AURKB-3	CCTTACCGTCTGTCGGCCGTAGG	6810	6768	5360	5538	0.787078	0.818262	0.80267
AURKB	AURKB-4	CTGGCCCTACGGCCGACAGACGG	3740	3622	3116	3623	0.833155	1.00028	0.916716
AURKB	AURKB-5	CTTACCGTCTGTCGGCCGTAGGG	6810	6761	5354	5538	0.786197	0.81911	0.802653
AURKB	AURKB-6	GCGCAGAGAGATCGAAATCCAGG	411	610	465	638	1.13139	1.0459	1.08864
AURKB	AURKB-7	GGACATTGGAGCGGCTCATGAGG	2205	2004	1330	1737	0.603175	0.866766	0.734971
AURKB	AURKB-8	GGCACTTACGTTAAGATGTCGGG	2815	3557	3061	2871	1.08739	0.807141	0.947265
AURKB	AURKB-9	GGGCACTTACGTTAAGATGTCGG	2815	3557	3061	2871	1.08739	0.807141	0.947265
AURKB	AURKB-10	GTCTGTCGGCCGTAGGGCCAGGG	4530	4481	3870	4701	0.854305	1.0491	0.9517
AURKB	AURKB-11	TCGGCCGTAGGGCCAGGGGTAGG	818	872	813	1084	0.993888	1.24312	1.1185
AURKB	AURKB-12	TCGTTGCCCCTCCCAGATCATGG	2407	1716	1487	1996	0.617781	1.16317	0.890476
AURKB	AURKB-13	TCTAGAGTATGCCCCCCGCGGGG	3027	3087	2668	3081	0.881401	0.998056	0.939729
AURKB	AURKB-14	TGACGAGCAGCGAACAGCCACGG	1151	1663	1453	1241	1.26238	0.746242	1.00431
AURKB	AURKB-15	TTCTAGAGTATGCCCCCCGCGGG	4553	5158	4158	4628	0.913244	0.897247	0.905246
AURKB	AURKB-16	TTGTAGAGACGCAGGATGTTGGG	371	462	633	620	1.7062	1.34199	1.5241
AURKC	AURKC-1	AATCGGGCGTCCCCTGGGCAAGG	3216	3041	2549	3158	0.7926	1.03847	0.915537
AURKC	AURKC-2	CAGTCGATGACTTTGAAATCGGG	3964	3834	3800	4000	0.958628	1.0433	1.00096
AURKC	AURKC-3	CTATTTCCATGATGCACGCCGGG	2641	1895	1813	2471	0.686482	1.30396	0.99522
AURKC	AURKC-4	GCCAACTCCTCTATTATCTGTGG	2908	2511	2240	2743	0.770289	1.09239	0.931341
AURKC	AURKC-5	GGAAATAGTTATACAGGCGCAGG	4109	4184	4181	3707	1.01752	0.885994	0.951758
AURKC	AURKC-6	GGTACACCCGGCGTGCATCATGG	4089	3654	3776	4064	0.923453	1.11221	1.01783
AURKC	AURKC-7	GTTATACAGGCGCAGGATATTGG	4938	4550	3711	4392	0.751519	0.965275	0.858397
AURKC	AURKC-8	TCCAAGGGGTGAGCTCTACAAGG	3482	2979	2557	3293	0.734348	1.1054	0.919876
AURKC	AURKC-9	TTATACAGGCGCAGGATATTGGG	4938	4546	3711	4392	0.751519	0.966124	0.858821
AURKC	AURKC-10	TTTCAAAGTCATCGACTGTGAGG	2707	2897	2561	2894	0.946066	0.998964	0.972515
AXL	AXL-1	ACATTAGTGCTACGCGGAATGGG	2841	2843	2841	2866	1	1.00809	1.00405
AXL	AXL-2	ACGCCAGCCGGTACCCTAACAGG	7718	7008	5728	6940	0.742161	0.990297	0.866229
AXL	AXL-3	ATGCCACGCGGATGTGATAAGGG	2010	1705	1699	1457	0.845274	0.854545	0.84991
AXL	AXL-4	CACCCCTTATCACATCCGCGTGG	2722	3392	2091	3111	0.768185	0.917158	0.842672
AXL	AXL-5	CAGGCTGTGCTGTCAAACGATGG	3742	2829	2998	3221	0.801176	1.13856	0.96987
AXL	AXL-6	CCCGAAGCCAATGTACCTCGGGG	6789	6452	6244	6412	0.919723	0.9938	0.956762
AXL	AXL-7	CCGAAGCCAATGTACCTCGGGGG	6789	6448	6244	6412	0.919723	0.994417	0.95707
AXL	AXL-8	CCTGGCCTTGATACGCCAGCCGG	1228	1226	1107	1321	0.901466	1.07749	0.989477
AXL	AXL-9	CCTTGTCCACCGGCGAAAGAAGG	3698	3292	2803	3597	0.757977	1.09265	0.925313
AXL	AXL-10	CGAAGCCAATGTACCTCGGGGGG	6653	6278	5940	6114	0.89283	0.973877	0.933354
AXL	AXL-11	CGCCAGCCGGTACCCTAACAGGG	7640	6969	5718	6921	0.748429	0.993112	0.870771
AXL	AXL-12	CGCGTAGCACTAATGTTCTCAGG	1971	1760	1414	1376	0.717402	0.781818	0.74961
AXL	AXL-13	GGGTCTCCTTCTTTCGCCGGTGG	4566	4312	4231	4649	0.926632	1.07815	1.00239
AXL	AXL-15	TGCGCAAGTCCTACAGTCGTCGG	6245	5270	4747	5040	0.760128	0.956357	0.858242
AXL	AXL-16	TGGTGACCCCCTTGGCGTTATGG	3834	4966	4466	4317	1.16484	0.869311	1.01708
BCKDK	BCKDK-1	CAACCAGTCGGCCATCGACGCGG	910	906	750	554	0.824176	0.611479	0.717827
BCKDK	BCKDK-2	CCAGCGTAGAGCATCATGGTGGG	2111	1886	1836	1786	0.86973	0.946978	0.908354
BCKDK	BCKDK-3	CGCTCCTCAGCACCGACGCCAGG	2922	2511	2256	2255	0.772074	0.898049	0.835061
BCKDK	BCKDK-4	CTTCTCCGCTGCCGCGTCGATGG	2105	2100	2147	2442	1.01995	1.16286	1.0914
BCKDK	BCKDK-5	GAGGCTTGGAATCCGCATGTTGG	2052	1919	1772	2103	0.863548	1.09588	0.979716
BCKDK	BCKDK-6	GCTCCGGGCCCGCTCGACGTCGG	875	1093	1042	1212	1.19086	1.10887	1.14987
BCKDK	BCKDK-7	GGCCGACTGGTTGTAAAAGGAGG	1451	1081	1295	1447	0.892488	1.33858	1.11553
BCKDK	BCKDK-8	GTCGGCCATCGACGCGGCAGCGG	2166	1947	1903	1648	0.878578	0.84643	0.862504
BCKDK	BCKDK-9	GTCGGTGGCCGACGTCGAGCGGG	3304	3506	3005	2701	0.909504	0.770394	0.839949
BCKDK	BCKDK-11	TGGCCGACGTCGAGCGGGCCCGG	2426	2463	2207	2059	0.909728	0.835972	0.87285
BLK	BLK-1	AAGATCCGCTGCCTGGATGAAGG	2539	2639	2796	2790	1.10122	1.05722	1.07922
BLK	BLK-2	ACTACACCGCTATGAATGATCGG	2609	2727	1877	2480	0.719433	0.909424	0.814429
BLK	BLK-3	ACTAGAATAGTGCTGCACCAGGG	2736	2754	3048	2861	1.11404	1.03885	1.07644
BLK	BLK-4	AGGTGTTCATCGGGCGGTGGAGG	6554	6456	5560	6845	0.848337	1.06025	0.954295
BLK	BLK-5	CAGGTCCCGATCATTCATAGCGG	2811	3512	2571	2726	0.914621	0.776196	0.845409
BLK	BLK-6	CCCGATGAACACCTGGATGAAGG	1494	1372	1385	1639	0.927041	1.19461	1.06082
BLK	BLK-7	CCCGGCCCCGCAGAATCCCTGGG	1522	1420	1187	1538	0.779895	1.0831	0.931497
BLK	BLK-8	CTATGTGCCCAGTAACTTTGTGG	5308	5914	4641	4587	0.874341	0.775617	0.824979
BLK	BLK-9	TCCACCGCCCGATGAACACCTGG	6554	6456	5560	6845	0.848337	1.06025	0.954295
BLK	BLK-10	TGGCGGGGCGTCCTTGTCTTGGG	1473	1525	1343	1206	0.911745	0.79082	0.851282
BMP2K	BMP2K-1	CGGCTCCGGCGGCTCGTCCGTGG	2234	2333	2666	2126	1.19338	0.911273	1.05232
BMP2K	BMP2K-2	CGGGAGTAACGAGAATTGTCTGG	1199	834	726	633	0.605505	0.758993	0.682249
BMP2K	BMP2K-3	GCTCCGGCGGCTCGTCCGTGGGG	1233	1348	1575	1543	1.27737	1.14466	1.21102
BMP2K	BMP2K-4	GGCTCCGGCGGCTCGTCCGTGGG	2124	2254	2575	2097	1.21234	0.930346	1.07134
BMP2K	BMP2K-5	GTTCGCGGTCGGCCGCCACCAGG	3897	3885	3728	4401	0.956633	1.13282	1.04473
BMP2K	BMP2K-6	TCAGATGCCGCAGTATCAGCAGG	1231	1297	1075	1358	0.873274	1.04703	0.960153
BMP2K	BMP2K-7	TCAGGTCTATGTTCCGGATCTGG	5649	5831	5158	4991	0.913082	0.855942	0.884512
BMP2K	BMP2K-8	TCTCGGATGCCCAAGTCGGAGGG	1116	1245	881	946	0.789427	0.759839	0.774633
BMP2K	BMP2K-9	TTCAGATCCCGGTGAATTATTGG	1813	2188	1726	1670	0.952013	0.763254	0.857634
BMP2K	BMP2K-10	TTCCACCGTGAGTACGCACGAGG	2262	2817	2272	3249	1.00442	1.15335	1.07889
BMP2K	BMP2K-11	TTCCTCGTGCGTACTCACGGTGG	2153	2355	1840	2065	0.854621	0.876858	0.86574
BMPR1A	BMPR1A-1	AACCTACCTATGACAACAGGGGG	2625	2904	2206	2570	0.840381	0.884986	0.862684
BMPR1A	BMPR1A-3	ACACTGCCCCCTGTTGTCATAGG	2478	3019	2770	3172	1.11784	1.05068	1.08426
BMPR1A	BMPR1A-4	CTAACCTACCTATGACAACAGGG	4378	4761	3915	4050	0.894244	0.850662	0.872453
BMPR1A	BMPR1A-5	CTGATGTAAATGTATAGCTGAGG	2805	2942	2647	2271	0.943672	0.771924	0.857798
BMPR1A	BMPR1A-6	GATAGTATGCTTCATGGCACTGG	4112	4033	3282	4012	0.798152	0.994793	0.896472
BMPR1A	BMPR1A-7	GCAGTGTGGGTTGCAAATACTGG	1513	1701	1607	1775	1.06213	1.0435	1.05282
BMPR1A	BMPR1A-8	GCTAACCTACCTATGACAACAGG	4574	4836	4025	4135	0.879974	0.855045	0.86751
BMPR1A	BMPR1A-9	TAACCTACCTATGACAACAGGGG	2640	2904	2206	2572	0.835606	0.885675	0.86064
BMPR1A	BMPR1A-10	TTTGAATGCAGGACAGAATCTGG	2280	2976	2880	2871	1.26316	0.964718	1.11394
BMPR1B	BMPR1B-1	AACGCAAGACCTTTGGACGGGGG	4599	4633	4865	5128	1.05784	1.10684	1.08234
BMPR1B	BMPR1B-2	ACCAGACCTCGATACAGCATTGG	5895	5274	4147	5383	0.703478	1.02067	0.862072
BMPR1B	BMPR1B-3	ACGCAAGACCTTTGGACGGGGGG	4595	4633	4865	5128	1.05876	1.10684	1.0828
BMPR1B	BMPR1B-4	AGATTGGAAAAGGTCGCTATGGG	2697	2349	2079	2480	0.770857	1.05577	0.913312
BMPR1B	BMPR1B-6	CATTTACAACGCAAGACCTTTGG	2787	3043	2513	2639	0.901686	0.867236	0.884461
BMPR1B	BMPR1B-7	CCCAATGCTGTATCGAGGTCTGG	5895	5274	4147	5379	0.703478	1.01991	0.861693
BMPR1B	BMPR1B-8	GGGAAAGTGGCGTGGCGAAAAGG	1859	1647	1662	2081	0.894029	1.26351	1.07877
BMPR1B	BMPR1B-9	TCTAACCCAATGCTGTATCGAGG	1958	1595	1652	1879	0.843718	1.17806	1.01089
BMPR1B	BMPR1B-10	TTGATGGACCTATACACCACAGG	3853	3753	3103	3437	0.805346	0.915801	0.860574
BMPR2	BMPR2-1	AAATAGACTGGTGCGCCCAGGGG	2329	1730	1490	1833	0.63976	1.05954	0.849649
BMPR2	BMPR2-2	AATCGAAGACTGTTGGGACCAGG	1678	1833	1322	1540	0.787843	0.840153	0.813998
BMPR2	BMPR2-3	AGATAATGCAGCCATAAGCGAGG	561	621	708	871	1.26203	1.40258	1.3323
BMPR2	BMPR2-4	ATCCGTATCAGCAAGACCTTGGG	3023	3404	2244	3007	0.742309	0.883373	0.812841
BMPR2	BMPR2-5	CTCTGGTACGGATTCCCCTGTGG	2862	2832	2444	2822	0.853948	0.996469	0.925209
BMPR2	BMPR2-7	GAAATAGACTGGTGCGCCCAGGG	2329	1732	1490	1833	0.63976	1.05831	0.849037
BMPR2	BMPR2-8	GGAGACAATCGAAGACTGTTGGG	1345	1732	1271	1661	0.944981	0.959007	0.951994
BMPR2	BMPR2-10	GTATACACTCACCTCGCTTATGG	990	963	987	724	0.99697	0.751817	0.874393
BMX	BMX-1	ATAGTGGGTTCTTCGTGGACGGG	6076	6025	5856	6298	0.963792	1.04531	1.00455
BMX	BMX-2	CGTCCACGAAGAACCCACTATGG	6076	6025	5856	6298	0.963792	1.04531	1.00455
BMX	BMX-3	CTGCTGGTCAAGTACCATAGTGG	5826	5026	4824	4758	0.828012	0.946677	0.887345
BMX	BMX-4	GCCCGAGGTATCTTCAGCTTTGG	3560	3753	2858	4334	0.802809	1.15481	0.978809
BMX	BMX-5	GCTGTCATATTGCGCTAGACTGG	3367	3394	2962	3011	0.879715	0.887154	0.883434
BMX	BMX-6	GGTACTTGACCAGCAGGTGGGGG	2840	2677	2348	2835	0.826761	1.05902	0.942891
BMX	BMX-7	GTACCATAGTGGGTTCTTCGTGG	4040	4074	4347	3719	1.07599	0.912862	0.994426
BMX	BMX-8	TATGGTACTTGACCAGCAGGTGG	8666	7701	7172	7589	0.827602	0.985456	0.906529
BMX	BMX-9	TCTTTGATTCGTTGTCATATTGG	3886	3734	3253	3392	0.837108	0.908409	0.872758
BMX	BMX-10	TGTGGAGAAAGTAAATCTCGAGG	1259	911	1311	1070	1.0413	1.17453	1.10792
BRAF	BRAF-1	ACCATACCCAATAGAGTCCGAGG	4149	4518	3787	4717	0.91275	1.04405	0.978398
BRAF	BRAF-2	ATACCCAATAGAGTCCGAGGCGG	2733	3056	2627	2940	0.961215	0.962042	0.961628
BRAF	BRAF-3	CACCCGCCTCGGACTCTATTGGG	6248	6863	6324	6567	1.01216	0.95687	0.984517
BRAF	BRAF-4	GAAGATCATCGAAATCAATTTGG	951	1339	814	1277	0.855941	0.953697	0.904819
BRAF	BRAF-5	GACGCCTCTTCCTGTGGTATTGG	3772	3903	2639	3620	0.699629	0.927492	0.81356
BRAF	BRAF-6	GCACCCGCCTCGGACTCTATTGG	4091	4482	4242	4284	1.03691	0.955823	0.996367
BRAF	BRAF-7	GCCTCGGACTCTATTGGGTATGG	4149	4518	3787	4717	0.91275	1.04405	0.978398
BRAF	BRAF-8	GGCAGGAAGACTCTAACGATAGG	2116	1882	1727	2357	0.816163	1.25239	1.03428
BRAF	BRAF-9	GGGCCAGGCTCTGTTCAACGGGG	3164	2981	2156	2888	0.681416	0.968802	0.825109
BRAF	BRAF-10	TATAAGATGGCGGCGCTGAGCGG	3417	3487	2736	3139	0.800702	0.900201	0.850452
BRSK1	BRSK1-1	AGAATCCACACGCTTCCGGGGGG	1420	1730	1736	1909	1.22254	1.10347	1.163
BRSK1	BRSK1-2	ATATGTGGGCCCCTATCGGCTGG	4030	3720	3732	4054	0.926055	1.08978	1.00792
BRSK1	BRSK1-3	CAAGGGCACCATGTCGTCCGGGG	1245	1376	1464	1657	1.1759	1.20422	1.19006
BRSK1	BRSK1-4	CCGATAGGGGCCCACATATTGGG	4182	3792	3802	4150	0.909134	1.09441	1.00177
BRSK1	BRSK1-5	CCTGAGGGGAATGATCGAAGTGG	1660	1730	1561	1409	0.940361	0.814451	0.877406
BRSK1	BRSK1-6	CTCCTTGGCCCCGGACGACATGG	1860	1968	1319	1599	0.70914	0.8125	0.76082
BRSK1	BRSK1-7	GGGTCCAGCTCTCCGTTGGATGG	1245	1099	1417	1491	1.13815	1.35669	1.24742
BRSK1	BRSK1-8	GGGTGAGCTATTCGACTACCTGG	3789	3244	3609	3469	0.952494	1.06936	1.01093
BRSK1	BRSK1-9	TCACCTCTGGACACGCATAATGG	1959	1957	1651	2116	0.842777	1.08125	0.962012
BRSK1	BRSK1-10	TGGTTCTGGAGCACGTCTCGGGG	1827	2136	1850	1743	1.01259	0.816011	0.9143
BRSK2	BRSK2-1	AGCTCCACACGTCCGCCTTCCGG	2599	2669	3151	2800	1.21239	1.04908	1.13074
BRSK2	BRSK2-2	ATACCTATCTCGTTCCGGGGGGG	3839	3258	3217	3235	0.837979	0.99294	0.91546
BRSK2	BRSK2-3	CAGTCGGGCGGGATAAAGTGCGG	3757	3387	2807	3482	0.747139	1.02805	0.887594
BRSK2	BRSK2-4	CATAAACGTCGTGCAGCTTTAGG	2279	2143	1754	2176	0.769636	1.0154	0.892517
BRSK2	BRSK2-5	CATACCTATCTCGTTCCGGGGGG	3896	3299	3297	3280	0.846253	0.994241	0.920247
BRSK2	BRSK2-7	CCGGCAGATCATCTCTGCGCTGG	1523	1641	1589	1545	1.04334	0.941499	0.992417
BRSK2	BRSK2-8	CGCAAGTTGTCATCGTCGAAGGG	6309	5772	5360	6835	0.84958	1.18416	1.01687
BRSK2	BRSK2-9	CGCAGCACGCGCAGTATGTTGGG	7951	7151	7173	7463	0.902151	1.04363	0.97289
BRSK2	BRSK2-10	CGCAGTATGTTGGGCCCTACCGG	4013	4082	3340	3307	0.832295	0.810142	0.821219
BRSK2	BRSK2-11	CGTCGGGGTCGATGTCCTCCAGG	1984	1725	1431	1652	0.72127	0.957681	0.839476
BRSK2	BRSK2-12	GACCCATACCTATCTCGTTCCGG	4576	3723	4560	3971	0.996503	1.06661	1.03156
BRSK2	BRSK2-13	GCGCAGCACGCGCAGTATGTTGG	7955	7153	7175	7469	0.901948	1.04418	0.973063
BRSK2	BRSK2-16	TCGCAAGTTGTCATCGTCGAAGG	6309	5772	5360	6835	0.84958	1.18416	1.01687
BRSK2	BRSK2-17	TCTGCTACGGGGCATGATCGAGG	1880	2196	2040	2224	1.08511	1.01275	1.04893
BTK	BTK-1	AATGACGTATCACCCCTTGAGGG	6084	6051	5938	5698	0.976003	0.941663	0.958833
BTK	BTK-2	AATGATCTACAGCTGCGGAAGGG	697	769	578	759	0.829268	0.986996	0.908132
BTK	BTK-3	AGCTATGGCCGCAGTGATTCTGG	2645	2839	2939	3732	1.11115	1.31455	1.21285
BTK	BTK-4	CGCTTCCTTAGTTCTTCAGTTGG	5878	6080	5588	5584	0.950663	0.918421	0.934542
BTK	BTK-5	CTGACTCCGAGTCATGTGTTTGG	5565	5261	4816	5497	0.865409	1.04486	0.955134
BTK	BTK-6	GCCCTTCATCATATACAACCTGG	1220	1685	1342	1789	1.1	1.06172	1.08086
BTK	BTK-7	GTCTTCCGGTGAGAACTCCCAGG	1423	1280	1029	1051	0.72312	0.821094	0.772107
BTK	BTK-8	TAATGACGTATCACCCCTTGAGG	6084	6054	5940	5698	0.976331	0.941196	0.958764
BTK	BTK-9	TGTGCACGGTCAAGAGAAACAGG	2313	2504	2635	3170	1.13921	1.26597	1.20259
BTK	BTK-10	TTATCTCGTGCTCTCCACCATGG	2114	2003	2053	2025	0.971145	1.01098	0.991064
BUB1	BUB1-1	AAAGGTTAATCCAGCACGTATGG	440	460	402	418	0.913636	0.908696	0.911166
BUB1	BUB1-2	AACATACCTCGGACCTTTCCTGG	1290	1239	1539	1570	1.19302	1.26715	1.23009
BUB1	BUB1-3	AAGGTTAATCCAGCACGTATGGG	440	460	402	418	0.913636	0.908696	0.911166
BUB1	BUB1-4	ACACTTGGCCCCATACGTGCTGG	904	1003	1020	1314	1.12832	1.31007	1.21919
BUB1	BUB1-5	ACCAGACGGACACTTACTGAAGG	1795	2241	1540	1883	0.857939	0.84025	0.849094
BUB1	BUB1-7	CAAGGAGAAGCTTATTCGTGGGG	535	368	477	610	0.891589	1.65761	1.2746
BUB1	BUB1-8	CATCCCCTCTGTACATTGCCTGG	4673	4511	3876	4768	0.829446	1.05697	0.943209
BUB1	BUB1-9	CCGCCCAGGCAATGTACAGAGGG	3747	3930	3434	3072	0.916467	0.781679	0.849073
BUB1	BUB1-10	GCTGACAGAGCGTTCTCCAAAGG	1433	1770	1305	2066	0.910677	1.16723	1.03895
BUB1	BUB1-11	TAAGAAGTTGCATCAGGTGGTGG	1820	1943	2132	2314	1.17143	1.19094	1.18119
BUB1	BUB1-12	TGCAAGGAGAAGCTTATTCGTGG	1954	1546	1886	1657	0.9652	1.0718	1.0185
BUB1B	BUB1B-1	AGAAGAGACGATGCCTACAAAGG	1282	1304	890	978	0.694228	0.75	0.722114
BUB1B	BUB1B-2	AGAGCTCCAATCATCCGTGTAGG	3254	3092	2487	2933	0.76429	0.948577	0.856434
BUB1B	BUB1B-3	ATGATCCGCCCTTGCCTTAAAGG	2071	1405	1674	1820	0.808305	1.29537	1.05184
BUB1B	BUB1B-4	CGGATCATGTCCACGCTTCAGGG	5860	5791	4925	5125	0.840444	0.884994	0.862719
BUB1B	BUB1B-5	CGTGCAGTCTCTTCCACATATGG	1238	1337	1508	1138	1.21809	0.851159	1.03463
BUB1B	BUB1B-6	GCGGATCATGTCCACGCTTCAGG	5860	5791	4925	5128	0.840444	0.885512	0.862978
BUB1B	BUB1B-7	GCGTTTATGCAATGAGCCTTTGG	2411	2698	2611	2775	1.08295	1.02854	1.05575
BUB1B	BUB1B-8	GCTCCAATCATCCGTGTAGGAGG	2693	2633	2181	2594	0.809877	0.985188	0.897533
BUB1B	BUB1B-9	TCCCATTTAGGTATATCAGCTGG	1309	1083	1421	1095	1.08556	1.01108	1.04832
BUB1B	BUB1B-10	TTTGCCGAGACACTCGAGCTTGG	2321	1876	1877	1689	0.808703	0.90032	0.854511
C9orf96	C9orf96-1	CAAATGGAATATTCGTGCGGAGG	2081	1893	2026	2533	0.97357	1.33809	1.15583
C9orf96	C9orf96-2	CGGTCGCTACTGATCATGCTTGG	3712	3698	3562	3976	0.959591	1.07518	1.01738
C9orf96	C9orf96-3	CTTTATCGTTATTCGATCCGAGG	6585	7269	6761	7556	1.02673	1.03948	1.03311
C9orf96	C9orf96-4	GATGCTCCAGATCGACCCCTCGG	2887	2070	2013	2033	0.697264	0.982126	0.839695
C9orf96	C9orf96-5	GGATGACCATTACGCCAGTCAGG	3238	3091	2896	3112	0.894379	1.00679	0.950587
C9orf96	C9orf96-7	TTATCGTTATTCGATCCGAGGGG	3436	3311	3538	3505	1.02969	1.05859	1.04414
C9orf96	C9orf96-8	TTCGATCCGAGGGGTCGATCTGG	2335	2249	2468	2563	1.05696	1.13962	1.09829
C9orf96	C9orf96-9	TTGGGCCAGGGTCCAATCGCAGG	3027	3463	3474	3254	1.14767	0.939648	1.04366
C9orf96	C9orf96-10	TTTATCGTTATTCGATCCGAGGG	6585	7269	6757	7556	1.02612	1.03948	1.0328
CAMK1	CAMK1-1	AAAAAGGCTTCTACACGGAGCGG	1885	1433	2246	1830	1.19151	1.27704	1.23428
CAMK1	CAMK1-2	CGATAGGGGGGCCTTCTCGGAGG	1658	1279	1258	1496	0.758745	1.16966	0.964205
CAMK1	CAMK1-3	CTACGACTTCCGAGATGTTCTGG	5508	5953	5118	5161	0.929194	0.866958	0.898076
CAMK1	CAMK1-4	GGAGCTCTTTGACCGTATTGTGG	1601	1585	1788	1731	1.1168	1.09211	1.10446
CAMK1	CAMK1-5	GGATGACATCTATGAGAGTGGGG	2592	2369	2754	2915	1.0625	1.23048	1.14649
CAMK1	CAMK1-6	GGCCATCAAATGCATTGCCAAGG	1188	1181	1569	1234	1.32071	1.04488	1.18279
CAMK1	CAMK1-7	TACGACTTCCGAGATGTTCTGGG	5508	5951	5118	5161	0.929194	0.867249	0.898222
CAMK1	CAMK1-8	TCATCCAGGGCTACAATGTTGGG	3201	3642	3191	3627	0.996876	0.995881	0.996379
CAMK1	CAMK1-9	TGACCTGGGCATTGTACACCGGG	3563	3632	3465	3427	0.972495	0.943557	0.958026
CAMK1	CAMK1-10	TGTGGAACTCCGGGATACGTGGG	2467	1898	1718	2231	0.696392	1.17545	0.93592
CAMK1D	CAMK1D-1	ACACGGCGTCCAAGACTTGGCGG	3107	3270	3274	2920	1.05375	0.892966	0.973358
CAMK1D	CAMK1D-2	AGAGCTGTTTGACCGGATAGTGG	2869	3121	2623	3185	0.914256	1.02051	0.967381
CAMK1D	CAMK1D-3	AGTACACGGCGTCCAAGACTTGG	6299	6189	6291	6080	0.99873	0.982388	0.990559
CAMK1D	CAMK1D-4	CACTCTGATCCGCCAAGTCTTGG	3480	3202	3260	3357	0.936782	1.04841	0.992594
CAMK1D	CAMK1D-5	CGGTCCCCACTTACGTTCCGAGG	5997	5068	5228	6015	0.871769	1.18686	1.02931
CAMK1D	CAMK1D-6	CGTGTACTATCTCCACAGAATGG	3104	3061	3256	3349	1.04897	1.09409	1.07153
CAMK1D	CAMK1D-7	GGTCCCCACTTACGTTCCGAGGG	5897	4922	5159	5970	0.874852	1.21292	1.04389
CAMK1D	CAMK1D-8	GTGTACTATCTCCACAGAATGGG	3104	3061	3256	3347	1.04897	1.09343	1.0712
CAMK1D	CAMK1D-9	GTTTGACCGGATAGTGGAGAAGG	1981	2207	2172	2201	1.09642	0.997281	1.04685
CAMK1D	CAMK1D-10	TATCCCTAAGAAGGCGCTGAAGG	2981	3146	2578	3051	0.86481	0.969803	0.917307
CAMK1G	CAMK1G-1	AGCGTCTACTCACAATATGTAGG	1315	1615	1472	1890	1.11939	1.17028	1.14484
CAMK1G	CAMK1G-2	CATGACCAGGTAGTAGTGGGTGG	3081	3365	2676	3396	0.868549	1.00921	0.938881
CAMK1G	CAMK1G-3	CCAGACTTACCCACGTAGCCTGG	3934	3797	3588	3642	0.912049	0.959178	0.935614
CAMK1G	CAMK1G-4	CCCCCCATTCTATGAAGAAACGG	3387	3903	3416	3719	1.00856	0.952857	0.980709
CAMK1G	CAMK1G-5	CTGGTGAAGCAAAGACTGACTGG	893	1001	1081	1214	1.21053	1.21279	1.21166
CAMK1G	CAMK1G-6	CTGTGTAGACACCCCGCTCCAGG	2342	2662	1803	1947	0.769855	0.731405	0.75063
CAMK1G	CAMK1G-7	TCCGTTTCTTCATAGAATGGGGG	3347	3843	3333	3649	0.995817	0.949519	0.972668
CAMK1G	CAMK1G-8	TCTGGAGGCAATGGGTCGAAAGG	1837	2217	2433	2279	1.32444	1.02797	1.1762
CAMK1G	CAMK1G-9	TGATCTTAGAGTTCTCTTCAGGG	1996	1972	2314	2042	1.15932	1.0355	1.09741
CAMK1G	CAMK1G-10	TGCCTTCCGGGACAGCAGCCTGG	2361	2965	2328	2394	0.986023	0.80742	0.896721
CAMK2A	CAMK2A-1	ACACCTTCGCACCACCGAGAAGG	675	872	787	578	1.16593	0.662844	0.914385
CAMK2A	CAMK2A-2	ACAGTGTCCCATTCCGGCGATGG	3613	3559	3388	3723	0.937725	1.04608	0.991903
CAMK2A	CAMK2A-3	ACGGGGGGTACCCAACCAGCAGG	1186	1256	1405	1413	1.18465	1.125	1.15483
CAMK2A	CAMK2A-4	CAGTGTCCCATTCCGGCGATGGG	3613	3555	3388	3721	0.937725	1.04669	0.99221
CAMK2A	CAMK2A-5	CCACAAGGCTCACCGATGTTGGG	3167	3176	2875	3088	0.907799	0.972292	0.940046
CAMK2A	CAMK2A-6	CCAGTTCCCATCGCCGGAATGGG	1388	1427	1126	1153	0.811239	0.807989	0.809614
CAMK2A	CAMK2A-7	GAGCCTTCTCGGTGGTGCGAAGG	1577	1862	1673	1828	1.06088	0.98174	1.02131
CAMK2A	CAMK2A-8	GGTCCACAGGCTTCCCGTACGGG	2640	2686	1756	2616	0.665152	0.973939	0.819545
CAMK2A	CAMK2A-9	GTTTGAAGATATCGTGGCCCGGG	5244	4748	3791	4316	0.722921	0.909014	0.815968
CAMK2A	CAMK2A-10	TGGTTGGGTACCCCCCGTTCTGG	3056	3182	2959	3279	0.968259	1.03048	0.999372
CAMK2B	CAMK2B-1	AGACTTCGGCCTAGCTATCGAGG	1626	1766	1534	1390	0.943419	0.787089	0.865254
CAMK2B	CAMK2B-2	CCCCCTGCACCTCGATAGCTAGG	6336	7413	4755	5536	0.750473	0.746796	0.748635
CAMK2B	CAMK2B-3	CCTAGCTATCGAGGTGCAGGGGG	6336	7413	4755	5536	0.750473	0.746796	0.748635
CAMK2B	CAMK2B-4	CGACCCCCATTTGGTGACAATGG	6249	7151	6349	6352	1.016	0.888267	0.952135
CAMK2B	CAMK2B-5	CGGCCTAGCTATCGAGGTGCAGG	4599	5372	4336	4487	0.942814	0.835257	0.889035
CAMK2B	CAMK2B-6	CTCTGTGGACGACCCCCATTTGG	1435	1966	1585	1816	1.10453	0.923703	1.01412
CAMK2B	CAMK2B-7	GAACTTACAGATCGAAGACCAGG	692	1037	455	715	0.657514	0.689489	0.673502
CAMK2B	CAMK2B-8	GATCCTGTACATCCTGCTCGTGG	3946	4078	3294	3394	0.834769	0.832271	0.83352
CAMK2B	CAMK2B-9	GGCGAGAGAGTACTACAGCGAGG	1090	888	1127	993	1.03394	1.11824	1.07609
CAMK2B	CAMK2B-10	GGGCAGACAGACCACCGCTCCGG	1018	1007	700	635	0.687623	0.630586	0.659104
CAMK2B	CAMK2B-11	GTCCTTCGCAAAGAGGCGTATGG	3026	2826	1931	2537	0.638136	0.897735	0.767936
CAMK2B	CAMK2B-12	TACCAGCTCTACGAGGATATTGG	1577	1510	1415	1629	0.897273	1.07881	0.988041
CAMK2D	CAMK2D-2	ATACGTTCTCACCAATATTAGGG	1757	2016	1572	1586	0.894707	0.786706	0.840707
CAMK2D	CAMK2D-5	CTGGTCCCCTTGAACTTCTATGG	2960	2847	2460	2649	0.831081	0.930453	0.880767
CAMK2D	CAMK2D-6	CTTAGCCATAGAAGTTCAAGGGG	1293	1705	1617	1768	1.25058	1.03695	1.14377
CAMK2D	CAMK2D-7	GACTCCATATACTGACCTTCAGG	2576	2152	2432	2300	0.944099	1.06877	1.00644
CAMK2D	CAMK2D-8	GCAGCATATTCTTGTCCAGTAGG	4231	4010	3699	3655	0.874261	0.911471	0.892866
CAMK2D	CAMK2D-9	GGATCTTTACGTAAAACTTCTGG	1184	1498	1370	1554	1.15709	1.03738	1.09724
CAMK2D	CAMK2D-10	TCATGATAGCATATCAGAAGAGG	966	951	903	690	0.934783	0.725552	0.830167
CAMK2G	CAMK2G-1	ACCCCGGGCAGACAACTTCTTGG	2431	1694	1645	1747	0.676676	1.03129	0.853982
CAMK2G	CAMK2G-2	CAGCCGTGATGCGCTTTGCTGGG	2652	3563	3180	3142	1.1991	0.881841	1.04047
CAMK2G	CAMK2G-3	CCCGTTGGTTGCAGTGTTACCGG	5052	5235	4684	5330	0.927158	1.01815	0.972652
CAMK2G	CAMK2G-4	CTGCTCTCCCTGTACTTCGATGG	3150	3152	2948	3024	0.935873	0.959391	0.947632
CAMK2G	CAMK2G-5	GAGCCTCACGTTCTAGTTTCTGG	7884	7546	7941	8135	1.00723	1.07805	1.04264
CAMK2G	CAMK2G-6	GCACTTACAGGTCAAACACGAGG	1558	1169	1325	1418	0.850449	1.213	1.03173
CAMK2G	CAMK2G-7	GCGTGGAATGGGCTTACCGCAGG	1317	860	1175	1116	0.892179	1.29767	1.09493
CAMK2G	CAMK2G-8	GCTGGTAGTCGTCGGTGAAACGG	2957	2858	2510	2745	0.848833	0.960462	0.904648
CAMK2G	CAMK2G-9	TGGCCTAGCCATCGAAGTACAGG	4820	4601	4178	4203	0.866805	0.913497	0.890151
CAMK2G	CAMK2G-10	TGGTTGCAGTGTTACCGGCGGGG	3866	3558	2895	3278	0.748836	0.921304	0.83507
CAMK2G	CAMK2G-11	TTGGTTGCAGTGTTACCGGCGGG	3866	3558	2897	3278	0.749353	0.921304	0.835329
CAMK2G	CAMK2G-12	TTTCTAGCAACGATCCACGGTGG	1119	1110	1363	1572	1.21805	1.41622	1.31713
CAMK4	CAMK4-1	ACTGGCGGTGACCGAAGAGCAGG	2838	2757	2572	2266	0.906272	0.821908	0.86409
CAMK4	CAMK4-2	CGAGCCTCGTCCCGGATTACTGG	5217	5276	4740	5510	0.908568	1.04435	0.97646
CAMK4	CAMK4-3	CGATCCAGTAATCCGGGACGAGG	4339	4346	3392	3843	0.781747	0.884261	0.833004
CAMK4	CAMK4-4	CGATTTCTTCGAGGTGGAGTCGG	1922	2653	2396	2093	1.24662	0.788918	1.01777
CAMK4	CAMK4-5	CTGGATCGACGGCTCCAACAGGG	2212	2998	2435	2663	1.10081	0.888259	0.994536
CAMK4	CAMK4-6	GACGAGGCTCGCGGTCCCCGGGG	3357	2906	2298	2924	0.68454	1.00619	0.845367
CAMK4	CAMK4-7	GAGCATACCGCAGTACCCTGGGG	1685	1281	1134	1471	0.672997	1.14832	0.910659
CAMK4	CAMK4-8	GAGCCGTCGATCCAGTAATCCGG	3333	3992	2851	3552	0.855386	0.88978	0.872583
CAMK4	CAMK4-9	GTAATCCGGGACGAGGCTCGCGG	5423	5681	4957	5684	0.91407	1.00053	0.957299
CAMK4	CAMK4-10	GTCCCGGATTACTGGATCGACGG	4337	4348	3392	3843	0.782107	0.883855	0.832981
CAMKK1	CAMKK1-1	ACACCGTTTCTAGTAGGCTCTGG	4541	4690	4332	4727	0.953975	1.00789	0.980932
CAMKK1	CAMKK1-2	ACGGTGTGGACCCCCCACCACGG	1988	1704	2001	1625	1.00654	0.953638	0.980089
CAMKK1	CAMKK1-3	ACGTGGTGGGACTCGATGGTGGG	1478	1550	1630	2101	1.10284	1.35548	1.22916
CAMKK1	CAMKK1-4	AGAGCCTACTAGAAACGGTGTGG	4541	4690	4332	4727	0.953975	1.00789	0.980932
CAMKK1	CAMKK1-6	CACCGTTTCTAGTAGGCTCTGGG	4541	4690	4332	4727	0.953975	1.00789	0.980932
CAMKK1	CAMKK1-7	CAGGTCGCCCTCCCCCGAGAGGG	1452	1806	1624	1740	1.11846	0.963455	1.04096
CAMKK1	CAMKK1-10	GCAAGACAGTGGATCCACGTGGG	2135	1280	1612	1568	0.755035	1.225	0.990018
CAMKK1	CAMKK1-11	GCGAGCTTGCTCCTCCGAGAAGG	1420	1925	1226	1195	0.86338	0.620779	0.74208
CAMKK1	CAMKK1-12	GGGTCCACACCGTTTCTAGTAGG	1780	2063	1393	1910	0.782584	0.925836	0.85421
CAMKK2	CAMKK2-1	AATGCGGATACTCACATAGTAGG	1806	1709	1392	1543	0.770764	0.902867	0.836816
CAMKK2	CAMKK2-2	ACCTCGGCTTGGCGCGGGACCGG	2467	2724	2299	2890	0.931901	1.06094	0.99642
CAMKK2	CAMKK2-3	ACGCACCTGCATACCCGTGATGG	2395	2561	1887	2690	0.787891	1.05037	0.919131
CAMKK2	CAMKK2-4	CTCCTATGGTGTCGTCAAGTTGG	4076	4392	3189	3789	0.782385	0.862705	0.822545
CAMKK2	CAMKK2-5	CTGGGACCCGGAGGTGTCAAGGG	1943	2095	1721	1887	0.885744	0.900716	0.89323
CAMKK2	CAMKK2-6	CTTCCCTACAGTGTTCGAACTGG	1278	1026	1114	1236	0.871674	1.20468	1.03818
CAMKK2	CAMKK2-8	GAGACAGCTTGCGACCGGAGAGG	944	698	847	746	0.897246	1.06877	0.983007
CAMKK2	CAMKK2-10	GCATACCCGTGATGGAGACGTGG	1843	1812	1415	2141	0.76777	1.18157	0.974669
CAMKK2	CAMKK2-11	GTGTTCGAACTGGTCAACCAAGG	965	1012	924	1017	0.957513	1.00494	0.981227
CAMKK2	CAMKK2-12	TGCAGCGTCCGTTCATGTCCAGG	4240	3882	3555	3988	0.838443	1.02731	0.932874
CAMKK2	CAMKK2-13	TTGCAGAGACAGCTTGCGACCGG	2191	2009	1817	1945	0.829302	0.968143	0.898723
CAMKV	CAMKV-1	CAGATACTCGGGGGTCCCACAGG	3364	3281	2893	3167	0.859988	0.965254	0.912621
CAMKV	CAMKV-2	CCAGAAGCGGGACGGCCGCAAGG	3137	3129	3385	3308	1.07906	1.05721	1.06813
CAMKV	CAMKV-3	CCTTGCGGCCGTCCCGCTTCTGG	3137	3129	3385	3308	1.07906	1.05721	1.06813
CAMKV	CAMKV-4	CGGGCCAAGGACAAGACGACAGG	3868	3654	2794	4021	0.722337	1.10044	0.911388
CAMKV	CAMKV-5	CGTGGTACGGCAAGTCCTGGAGG	1958	1683	1936	2222	0.988764	1.32026	1.15451
CAMKV	CAMKV-6	GAACTATAACCAGCCATCGGAGG	604	594	617	647	1.02152	1.08923	1.05537
CAMKV	CAMKV-7	GTGGTAGGCCGGCAGCGGTATGG	1545	1572	1625	2015	1.05178	1.28181	1.16679
CAMKV	CAMKV-8	TCAGCCGGTTGTAGTAAACCAGG	3242	3340	2940	3438	0.906848	1.02934	0.968094
CAMKV	CAMKV-9	TGCGGAAGAGATTCTTATCATGG	2068	2076	2272	2722	1.09865	1.31118	1.20491
CAMKV	CAMKV-10	TGGCAGCTTTCCGCACCTTGCGG	6277	6000	5642	5434	0.898837	0.905667	0.902252
CASK	CASK-1	ACTTCAGACTCACGACGTAGTGG	5834	5873	5177	5925	0.887384	1.00885	0.948119
CASK	CASK-2	CCCTGAGAATAACGACGCAAAGG	6865	7658	6591	6822	0.960087	0.890833	0.92546
CASK	CASK-3	CCGCACCCCCAGACGTCTACAGG	1774	2187	1914	2233	1.07892	1.02103	1.04998
CASK	CASK-4	CCTTTGCGTCGTTATTCTCAGGG	6865	7658	6591	6822	0.960087	0.890833	0.92546
CASK	CASK-5	CGACGACGACGTGCTGTTCGAGG	7136	6574	6294	6767	0.882007	1.02936	0.955682
CASK	CASK-6	CGGAAAGCCTGTAGACGTCTGGG	2737	3140	2855	2773	1.04311	0.883121	0.963117
CASK	CASK-7	CTCGAACAGCACGTCGTCGTCGG	7136	6574	6294	6767	0.882007	1.02936	0.955682
CASK	CASK-8	GCATCAGCATGCGACGTACTAGG	4051	4623	3122	4201	0.770674	0.908717	0.839696
CASK	CASK-9	TACGTCGTGAGTCTGAAGTAAGG	5834	5873	5177	5928	0.887384	1.00936	0.948375
CASK	CASK-10	TCCTTTGCGTCGTTATTCTCAGG	6865	7658	6600	6822	0.961398	0.890833	0.926116
CDC42BPA	CDC42BPA-1	ACATTCTCGAATACCTAGAATGG	1001	783	915	771	0.914086	0.984674	0.94938
CDC42BPA	CDC42BPA-2	ACGGGCCCGCTCAGACCAATGGG	3017	2921	2443	2730	0.809745	0.934611	0.872178
CDC42BPA	CDC42BPA-3	AGCTGTTTAAGAGTTACGGCTGG	711	626	607	711	0.853727	1.13578	0.994755
CDC42BPA	CDC42BPA-4	ATGCTAAGGATCTTATTCGAAGG	1995	1862	1643	1876	0.823559	1.00752	0.915539
CDC42BPA	CDC42BPA-5	CTTCTTCCTTATCTCGGACATGG	1370	1634	1740	1639	1.27007	1.00306	1.13657
CDC42BPA	CDC42BPA-6	GACACATCAGTCACTTGGGCTGG	3017	2224	2164	2570	0.717269	1.15558	0.936422
CDC42BPA	CDC42BPA-7	GACGGGCCCGCTCAGACCAATGG	3017	2921	2443	2732	0.809745	0.935296	0.87252
CDC42BPA	CDC42BPA-8	GCTGACGAGTGAACTTGATAAGG	1730	1600	1593	1773	0.920809	1.10813	1.01447
CDC42BPA	CDC42BPA-9	GGATGCACGAGGGTATCTTCAGG	1492	1223	1445	1475	0.968499	1.20605	1.08727
CDC42BPA	CDC42BPA-10	TAACCTCTTCTTCTAACTGCTGG	1328	1793	1474	1598	1.10994	0.891244	1.00059
CDC42BPA	CDC42BPA-11	TCTGTTGGGCTACTAACTTCTGG	1592	1962	1636	1482	1.02764	0.755352	0.891495
CDC42BPB	CDC42BPB-1	ACTCGGCCACGTACTTGTCGCGG	2546	2604	2279	2597	0.89513	0.997312	0.946221
CDC42BPB	CDC42BPB-2	AGGGCGCTCTCGTTGCGCCAGGG	4461	4287	3020	4457	0.676978	1.03965	0.858317
CDC42BPB	CDC42BPB-3	ATCTCCGGCGAGATGTAGTCAGG	2093	2153	1741	1993	0.83182	0.925685	0.878753
CDC42BPB	CDC42BPB-4	CACGTACTTGTCGCGGCGCAGGG	8466	10307	9033	9255	1.06697	0.897933	0.982454
CDC42BPB	CDC42BPB-5	CAGGGCGCTCTCGTTGCGCCAGG	4572	4440	3189	4706	0.697507	1.05991	0.878708
CDC42BPB	CDC42BPB-6	CCACGTACTTGTCGCGGCGCAGG	8466	10307	9033	9258	1.06697	0.898225	0.982599
CDC42BPB	CDC42BPB-7	CCTGCGCCGCGACAAGTACGTGG	8466	10307	9033	9258	1.06697	0.898225	0.982599
CDC42BPB	CDC42BPB-8	CCTTGGCAGGCATAACGAGATGG	3027	3451	2938	3090	0.970598	0.895393	0.932995
CDC42BPB	CDC42BPB-9	CTCGAGCTCTTCGGTCATCTTGG	2288	2604	2396	2516	1.0472	0.966206	1.0067
CDC42BPB	CDC42BPB-10	TGGCAGGCATAACGAGATGGAGG	1873	2196	1860	2005	0.993059	0.913024	0.953041
CDC42BPG	CDC42BPG-1	AGCCAGCCCCTTCGTATCAAAGG	3215	2911	2816	2738	0.875894	0.94057	0.908232
CDC42BPG	CDC42BPG-2	CAGCAGCGGCCCCCTACGGCGGG	1723	1592	1486	1740	0.862449	1.09296	0.977707
CDC42BPG	CDC42BPG-3	CAGGTACTCCTCGTCTTGGAAGG	2208	2028	2245	2461	1.01676	1.21351	1.11513
CDC42BPG	CDC42BPG-5	CCTCATTGTCCCAGACGGATGGG	2524	2845	2453	2785	0.97187	0.97891	0.97539
CDC42BPG	CDC42BPG-6	GCTGAGGATGTCGGCGAGCTGGG	2414	2147	1954	2552	0.809445	1.18864	0.99904
CDC42BPG	CDC42BPG-7	GGCACGTCAGGCACGTCCGGGGG	675	716	763	879	1.13037	1.22765	1.17901
CDC42BPG	CDC42BPG-8	TCACCAGGTACTCCTCGTCTTGG	3705	3439	3681	3681	0.993522	1.07037	1.03195
CDC42BPG	CDC42BPG-9	TCAGCAGCGGCCCCCTACGGCGG	1723	1592	1486	1740	0.862449	1.09296	0.977707
CDC42BPG	CDC42BPG-10	TCTTTCACCTTTGATACGAAGGG	1459	1439	921	1468	0.631254	1.02015	0.825704
CDC7	CDC7-1	AACGACTCATGCTCCAGATATGG	378	207	397	510	1.05026	2.46377	1.75702
CDC7	CDC7-2	AGCCTGAAACCGGTCACGCTGGG	3878	4450	4896	4626	1.26251	1.03955	1.15103
CDC7	CDC7-3	AGGTATGCCTTGGTAGACTTTGG	1036	1188	1105	1316	1.0666	1.10774	1.08717
CDC7	CDC7-5	CAGCCTGAAACCGGTCACGCTGG	3904	4455	4918	4633	1.25973	1.03996	1.14984
CDC7	CDC7-6	CGTGACCGGTTTCAGGCTGAAGG	2711	3129	3535	3459	1.30395	1.10547	1.20471
CDC7	CDC7-7	GATCCAGCTCCTTAGGTACTGGG	3803	3434	3252	3994	0.855114	1.16308	1.00909
CDC7	CDC7-8	GCCTGAAACCGGTCACGCTGGGG	1784	2291	1779	2116	0.997197	0.923614	0.960406
CDC7	CDC7-9	TCCCCAGCGTGACCGGTTTCAGG	1747	2291	1757	2099	1.00572	0.916194	0.960959
CDC7	CDC7-10	TGATCCAGCTCCTTAGGTACTGG	3803	3434	3252	3994	0.855114	1.16308	1.00909
CDK1	CDK1-2	ACACAAAACTACAGGTCAAGTGG	643	668	613	503	0.953344	0.752994	0.853169
CDK1	CDK1-3	ACCCTTATACACAACTCCATAGG	1060	1037	1125	1268	1.06132	1.22276	1.14204
CDK1	CDK1-4	ACCTATGGAGTTGTGTATAAGGG	4120	4965	4385	5309	1.06432	1.06928	1.0668
CDK1	CDK1-5	ATTTATACCAAATCCTACAGGGG	432	649	543	736	1.25694	1.13405	1.1955
CDK1	CDK1-6	ATTTCCCGAATTGCAGTACTAGG	700	824	725	930	1.03571	1.12864	1.08218
CDK1	CDK1-7	CATGGATTCTTCACTTGTTAAGG	4172	3675	3224	3528	0.772771	0.96	0.866385
CDK1	CDK1-8	GACAAAACACAATCCCCTGTAGG	909	975	784	1062	0.862486	1.08923	0.975859
CDK1	CDK1-10	GGGTTCCTAGTACTGCAATTCGG	5204	5200	5287	5621	1.01595	1.08096	1.04846
CDK1	CDK1-11	GGTTCCTAGTACTGCAATTCGGG	5011	4977	5123	5442	1.02235	1.09343	1.05789
CDK1	CDK1-12	TACCTATGGAGTTGTGTATAAGG	3637	4598	3909	4726	1.07479	1.02784	1.05131
CDK1	CDK1-13	TACTTGGATTCTATCCCTCCTGG	1395	714	656	1007	0.470251	1.41036	0.940308
CDK1	CDK1-14	TACTTTGTTTCAGGTACCTATGG	1001	840	928	1138	0.927073	1.35476	1.14092
CDK1	CDK1-15	TATACCAAAATAGAGAAAATTGG	502	421	599	843	1.19323	2.00238	1.5978
CDK1	CDK1-16	TTCGTCATCCAAATATAGTCAGG	787	892	794	850	1.00889	0.952915	0.980905
CDK10	CDK10-1	AAAGCCAATGACCCCCAAGGTGG	877	734	600	640	0.684151	0.871935	0.778043
CDK10	CDK10-2	AACTTGCTCATGACCGACAAGGG	2606	2769	2498	2687	0.958557	0.970386	0.964472
CDK10	CDK10-3	CAACTTGCTCATGACCGACAAGG	2606	2769	2503	2698	0.960476	0.974359	0.967417
CDK10	CDK10-4	CAGCGGATTTCGGCCTGGCCCGG	1816	1284	1251	1187	0.688877	0.924455	0.806666
CDK10	CDK10-6	CCGTCTGAAGTGTATTCGTAAGG	1728	2059	1760	2319	1.01852	1.12627	1.0724
CDK10	CDK10-10	GATCTCCCGCAAGCTGCTGATGG	3951	3975	3724	4633	0.942546	1.16553	1.05404
CDK10	CDK10-11	TCACGGTGCCTCCGGAACACAGG	5048	5208	4243	4870	0.840531	0.9351	0.887815
CDK10	CDK10-13	TCTGAAGTGTATTCGTAAGGAGG	1488	1649	1544	1887	1.03763	1.14433	1.09098
CDK10	CDK10-14	TGCTGCAGCGGATTTCGGCCTGG	2600	2241	1921	2097	0.738846	0.935743	0.837295
CDK10	CDK10-15	TGGGTGTCCCGGGCCCGATCTGG	1394	1166	1261	1497	0.904591	1.28388	1.09423
CDK11A	CDK11A-1	AAATGGCAAGGGAGCATTCCAGG	3839	4082	3005	3605	0.782756	0.883146	0.832951
CDK11A	CDK11A-2	AACCACCCCAGCAAATGTCTCGG	3243	2854	2772	3556	0.854764	1.24597	1.05037
CDK11A	CDK11A-3	AAGAAAGAGAGCACGAACGTCGG	642	585	497	439	0.774143	0.750427	0.762285
CDK11A	CDK11A-4	AGAACAGGATAAAGCTCGCCGGG	1045	1128	631	926	0.603828	0.820922	0.712375
CDK11A	CDK11A-5	AGGATAAAGCTCGCCGGGAATGG	3476	3488	3604	3895	1.03682	1.11669	1.07675
CDK11A	CDK11A-6	CATCATAGCCATTCAGCAGAAGG	3925	3545	3814	3637	0.97172	1.02595	0.998836
CDK11A	CDK11A-8	GGATAAAGCTCGCCGGGAATGGG	3476	3488	3604	3895	1.03682	1.11669	1.07675
CDK11A	CDK11A-9	TCTTTCCGAGACATTTGCTGGGG	10918	11257	10274	10855	0.941015	0.964289	0.952652
CDK11A	CDK11A-10	TTCCGAGACATTTGCTGGGGTGG	5115	4686	4199	4814	0.820919	1.02732	0.924117
CDK11A	CDK11A-11	TTCTTTCCGAGACATTTGCTGGG	10592	11056	10143	10649	0.95761	0.963187	0.960398
CDK11B	CDK11B-1	AAATGGCAAGGGAGCATTCCAGG	3839	4082	3005	3605	0.782756	0.883146	0.832951
CDK11B	CDK11B-2	AACCACCCCAGCAAATGTCTCGG	3243	2854	2772	3556	0.854764	1.24597	1.05037
CDK11B	CDK11B-3	AAGAAAGAGAGCACGAACGTCGG	642	585	497	439	0.774143	0.750427	0.762285
CDK11B	CDK11B-4	AGAACAGGATAAAGCTCGCCGGG	1045	1128	631	926	0.603828	0.820922	0.712375
CDK11B	CDK11B-5	AGCTCGATGGGCGACAGGGCAGG	3731	3783	3083	3351	0.82632	0.885805	0.856062
CDK11B	CDK11B-6	AGGATAAAGCTCGCCGGGAATGG	3476	3488	3604	3895	1.03682	1.11669	1.07675
CDK11B	CDK11B-7	CACTCTAACGGTGACGATGTTGG	1763	1771	1439	1907	0.816222	1.07679	0.946508
CDK11B	CDK11B-8	CATCATAGCCATTCAGCAGAAGG	3925	3545	3814	3637	0.97172	1.02595	0.998836
CDK11B	CDK11B-10	CTCGATGGGCGACAGGGCAGGGG	2753	2528	2233	2565	0.811115	1.01464	0.912876
CDK11B	CDK11B-11	CTTGAGCTCGATGGGCGACAGGG	3601	3857	3328	3672	0.924188	0.952035	0.938111
CDK11B	CDK11B-13	GCTCGATGGGCGACAGGGCAGGG	3721	3783	3083	3356	0.828541	0.887127	0.857834
CDK11B	CDK11B-14	GGATAAAGCTCGCCGGGAATGGG	3476	3488	3604	3895	1.03682	1.11669	1.07675
CDK11B	CDK11B-15	GGGCGACAGGGCAGGGGAGTCGG	2097	1812	1686	1471	0.804006	0.81181	0.807908
CDK11B	CDK11B-16	GGTGACGATGTTGGGATGCTGGG	551	682	777	774	1.41016	1.1349	1.27253
CDK11B	CDK11B-17	GTCGCCCATCGAGCTCAAGCAGG	2578	2585	2444	2757	0.948022	1.06654	1.00728
CDK11B	CDK11B-18	TCTCCCTCAGCGACGTGATCGGG	1469	1351	1230	1130	0.837304	0.836417	0.836861
CDK11B	CDK11B-19	TCTTTCCGAGACATTTGCTGGGG	10918	11257	10274	10855	0.941015	0.964289	0.952652
CDK11B	CDK11B-20	TTCCGAGACATTTGCTGGGGTGG	5115	4686	4199	4814	0.820919	1.02732	0.924117
CDK11B	CDK11B-21	TTCTTTCCGAGACATTTGCTGGG	10592	11056	10143	10649	0.95761	0.963187	0.960398
CDK12	CDK12-1	AGGGAGAACGACGAACGTCGTGG	481	400	725	567	1.50728	1.4175	1.46239
CDK12	CDK12-2	ATCTCTGTCGCCTACTGTAGGGG	1816	2269	2102	2521	1.15749	1.11106	1.13428
CDK12	CDK12-3	CAGCAAGTCGGGATCGATGAAGG	989	1141	1017	1663	1.02831	1.45749	1.2429
CDK12	CDK12-4	CGCCTTCGACCATAGGGACTGGG	1921	1739	2020	2144	1.05154	1.23289	1.14221
CDK12	CDK12-5	CTGGACCGCCTTCGACCATAGGG	2873	3425	3435	3056	1.19561	0.892263	1.04394
CDK12	CDK12-6	GACTCAGAGACCGCTTGCTCAGG	613	602	604	651	0.985318	1.0814	1.03336
CDK12	CDK12-7	GGCCTTCAAACTAGACCGAAGGG	757	808	657	1049	0.8679	1.29827	1.08308
CDK12	CDK12-8	GTCCTGGAAGTACCTCGAGAAGG	404	424	630	473	1.55941	1.11557	1.33749
CDK12	CDK12-9	TCGATGAAGGACCGGATATCGGG	893	938	1154	994	1.29227	1.0597	1.17599
CDK12	CDK12-10	TTGCAGCCGTCATCGGGAGGCGG	1462	1523	1519	1986	1.03899	1.30401	1.1715
CDK13	CDK13-2	CACGTCGCCGCCCCGCTCGTAGG	1063	1032	864	886	0.812794	0.858527	0.835661
CDK13	CDK13-3	CCGCAAGGACCGGGACTCGAAGG	901	1270	814	996	0.903441	0.784252	0.843846
CDK13	CDK13-4	CCGCCACAGCTCCTACGAGCGGG	317	263	202	182	0.637224	0.692015	0.66462
CDK13	CDK13-5	CGCGGCAGCCGCCGAGAATAGGG	1677	1538	1286	1504	0.766846	0.977893	0.872369
CDK13	CDK13-6	GCAGCAGCCCCTATTCTCGGCGG	805	1028	740	771	0.919255	0.75	0.834627
CDK13	CDK13-7	GCGGCAGCCGCCGAGAATAGGGG	1677	1538	1286	1504	0.766846	0.977893	0.872369
CDK13	CDK13-8	GCTCCTTGGACGACTTAGTCCGG	1112	1095	871	990	0.783273	0.90411	0.843691
CDK13	CDK13-9	GCTGCCGCTCTTGGCGACCTCGG	1737	2078	1998	1878	1.15026	0.903754	1.02701
CDK14	CDK14-1	AAAGACTGCACTTACCGAGCTGG	3202	2960	2695	2845	0.841661	0.961149	0.901405
CDK14	CDK14-2	AAGACTGCACTTACCGAGCTGGG	3202	2960	2695	2843	0.841661	0.960473	0.901067
CDK14	CDK14-3	ATGTCTACACGGAACTGCCAGGG	4483	4701	4197	4986	0.936203	1.06063	0.998414
CDK14	CDK14-4	CAGCATATGCACGGTTACTTTGG	2267	1941	1886	1568	0.831936	0.807831	0.819884
CDK14	CDK14-5	CCCACGAAGGCAGAGTAACCGGG	9479	10334	8483	9790	0.894926	0.947358	0.921142
CDK14	CDK14-6	CCCGGTTACTCTGCCTTCGTGGG	9479	10334	8483	9790	0.894926	0.947358	0.921142
CDK14	CDK14-8	GATGTCTACACGGAACTGCCAGG	4483	4701	4197	4986	0.936203	1.06063	0.998414
CDK14	CDK14-9	GCCCGGTTACTCTGCCTTCGTGG	6579	7343	6239	6971	0.94832	0.94934	0.94883
CDK14	CDK14-10	TCCCACGAAGGCAGAGTAACCGG	6245	6901	5299	6184	0.848519	0.896102	0.87231
CDK15	CDK15-2	AGCCTCATCTTACTTGAACTTGG	3128	2800	2687	2782	0.859015	0.993571	0.926293
CDK15	CDK15-3	AGCTGCTACCATTGTTCAGAGGG	2292	2908	2407	2542	1.05017	0.87414	0.962157
CDK15	CDK15-4	CATGACTTCATTTCACCCCAGGG	4125	3805	3679	3226	0.891879	0.847832	0.869855
CDK15	CDK15-5	CCACCAACACGTTCTTCACAGGG	7331	7805	6578	7114	0.897285	0.911467	0.904376
CDK15	CDK15-6	CCTTGAACCTACAAGATTATGGG	2444	2350	2437	2914	0.997136	1.24	1.11857
CDK15	CDK15-7	CGGGCAGCTTGAAGTCCCCTGGG	1910	2126	2133	1849	1.11675	0.869708	0.993231
CDK15	CDK15-8	CTGGATGCTGAGACATATACTGG	4866	5144	4697	4661	0.965269	0.906104	0.935687
CDK15	CDK15-9	CTTCTCGGATAGCTGTAAATGGG	3144	3195	3069	2663	0.976145	0.83349	0.904817
CDK15	CDK15-10	GAACTTACTCATCAGTCACCTGG	1657	1404	1686	1651	1.0175	1.17593	1.09671
CDK15	CDK15-11	GACCACGGAGGCTGCGTTCAAGG	6331	6331	5456	6049	0.861791	0.955457	0.908624
CDK15	CDK15-12	GTTGGTGGTGGATGTACGCCAGG	3637	3662	4026	4529	1.10696	1.23676	1.17186
CDK15	CDK15-13	TACCTTGAACGCAGCCTCCGTGG	2624	2466	2166	2454	0.825457	0.995134	0.910296
CDK15	CDK15-14	TGGATGCTGAGACATATACTGGG	4728	5080	4538	4583	0.959814	0.902165	0.93099
CDK16	CDK16-1	CCTCAGTGGAGATCTTGCGTGGG	1655	1639	1750	1870	1.0574	1.14094	1.09917
CDK16	CDK16-2	CGATGGATTGTTGGGATCTAGGG	3989	4131	4023	3929	1.00852	0.951101	0.979812
CDK16	CDK16-3	CTGCACCTCATCCGAGGACGTGG	3078	3196	2130	2630	0.692008	0.822904	0.757456
CDK16	CDK16-4	GATCTTCTTCATCCGATCCATGG	1598	2152	1302	2080	0.814768	0.966543	0.890656
CDK16	CDK16-5	GCCACCAGAGATTGTGCACGAGG	6028	5809	5955	6286	0.98789	1.08211	1.035
CDK16	CDK16-6	GGCCCTAACGATGGATTGTTGGG	7277	7838	7762	8745	1.06665	1.11572	1.09118
CDK16	CDK16-7	GGGCCCTAACGATGGATTGTTGG	7292	7840	7771	8747	1.06569	1.11569	1.09069
CDK16	CDK16-8	GTCATGTAGCGTAACGATGTTGG	1839	1972	1742	1894	0.947254	0.960446	0.95385
CDK16	CDK16-9	GTGTGTACCTTCCCGGATGGCGG	2626	2421	2218	2205	0.844631	0.910781	0.877706
CDK16	CDK16-10	TCTCGAGCACGGCCATAGAGTGG	1920	1457	1628	1977	0.847917	1.3569	1.10241
CDK16	CDK16-11	TGTGCACGAGGACTTGAAGATGG	1617	2388	2006	1549	1.24057	0.64866	0.944614
CDK16	CDK16-12	TTACTAGGCTGACACGACGGAGG	2034	1853	1556	1896	0.764995	1.02321	0.8941
CDK16	CDK16-13	TTGCGCATACGCACTCTCACTGG	1699	1511	1971	2256	1.16009	1.49305	1.32657
CDK16	CDK16-14	TTGCTCAGATCGCCATGGATCGG	1949	2022	1816	2149	0.93176	1.06281	0.997284
CDK17	CDK17-2	ACATAGACGGATCTCAATGGAGG	1212	1648	1724	1265	1.42244	0.767597	1.09502
CDK17	CDK17-4	AGGCTATCCCTCACACTCCGAGG	3255	3348	2664	2671	0.818433	0.79779	0.808111
CDK17	CDK17-6	CGACTCATTGGTTGGTCAAATGG	1909	2086	1821	1709	0.953903	0.819271	0.886587
CDK17	CDK17-7	CTACGAGACCTTCGACTCATTGG	5526	6239	5058	5448	0.915309	0.873217	0.894263
CDK17	CDK17-8	GAATGCATACTGTGAGACGTTGG	2227	1986	2135	2557	0.958689	1.28751	1.1231
CDK17	CDK17-9	GAGACCTTCGACTCATTGGTTGG	2230	2735	2139	2319	0.959193	0.847898	0.903545
CDK17	CDK17-10	TATACATAGACGGATCTCAATGG	2059	2718	2500	2074	1.21418	0.763061	0.988621
CDK18	CDK18-1	CAAACTGACGGAGAACCTTGTGG	1606	1580	1307	1415	0.813823	0.89557	0.854696
CDK18	CDK18-2	CACCACAGGACGTCAGCAAGAGG	4486	4808	3973	4288	0.885644	0.891847	0.888746
CDK18	CDK18-3	CACTCTCATTCCGCCGGTTGTGG	3187	3124	2839	3580	0.890806	1.14597	1.01839
CDK18	CDK18-4	CATTCCGCCGGTTGTGGAGCTGG	2384	2571	2540	2782	1.06544	1.08207	1.07375
CDK18	CDK18-5	CGCTCAGCCGCATGTCCCGCCGG	2562	2635	2582	2910	1.00781	1.10436	1.05609
CDK18	CDK18-6	GACATGCGGCTGAGCGGCTTGGG	1597	1707	1224	1275	0.766437	0.746924	0.756681
CDK18	CDK18-7	GGATGCTGTACCCTCTCGGATGG	1090	946	939	689	0.861468	0.72833	0.794899
CDK18	CDK18-8	TCAACCAGCTCCACAACCGGCGG	1488	1308	1348	1927	0.905914	1.47324	1.18958
CDK18	CDK18-10	TGACGTTGTGCATGCTCATGAGG	2513	2810	2162	2689	0.860326	0.95694	0.908633
CDK18	CDK18-11	TGGGGCAGGCGGATATCCATGGG	1702	1974	1490	1562	0.875441	0.791287	0.833364
CDK19	CDK19-1	AAAGTGGGACGCGGCACCTACGG	2677	2367	1413	2223	0.52783	0.939163	0.733497
CDK19	CDK19-2	ACAAGGCGAGGCGGAAAGATGGG	1862	1457	2174	2104	1.16756	1.44406	1.30581
CDK19	CDK19-3	ACGGTCACGTCTACAAGGCGAGG	3606	3830	3113	3579	0.863283	0.934465	0.898874
CDK19	CDK19-4	ATTATGCAGAGCATGACTTGTGG	2864	2974	3027	2365	1.05691	0.795225	0.926069
CDK19	CDK19-5	CCCATTACTAGGATATTTGCTGG	2044	2057	1623	2178	0.794031	1.05882	0.926427
CDK19	CDK19-6	CGCCTTGTAGACGTGACCGTAGG	3606	3830	3113	3579	0.863283	0.934465	0.898874
CDK19	CDK19-7	GAAGCACCCAATTTGCATGGAGG	2825	2616	2399	2056	0.849204	0.785933	0.817568
CDK19	CDK19-8	GGGGGAGAGTCAAAATAGGTAGG	786	999	895	842	1.13868	0.842843	0.99076
CDK19	CDK19-9	TGGTGCAAGGCATTATACAAAGG	1847	1580	1396	1573	0.75582	0.99557	0.875695
CDK19	CDK19-10	TTATGATTTCAAGGCGAAGCTGG	2501	2046	2173	2392	0.868852	1.16911	1.01898
CDK2	CDK2-1	AAACAAGTTGACGGGAGAGGTGG	3228	3685	3170	3104	0.982032	0.842334	0.912183
CDK2	CDK2-2	AGCTTTCTGCCATTCTCATCGGG	2040	2927	2083	2515	1.02108	0.859242	0.94016
CDK2	CDK2-3	ATTACCTTGATGAGGGGAAGAGG	1479	1506	1227	1642	0.829615	1.09031	0.95996
CDK2	CDK2-4	CAGAAACAAGTTGACGGGAGAGG	3802	4199	3645	3638	0.958706	0.866397	0.912551
CDK2	CDK2-5	CCGAGAGATCTCTCTGCTTAAGG	3036	2769	2680	2573	0.88274	0.929216	0.905978
CDK2	CDK2-6	CTCTCCCGTCAACTTGTTTCTGG	3790	4195	3625	3631	0.956464	0.865554	0.911009
CDK20	CDK20-1	ATCCGACAGCATGAACTCAAAGG	5478	4884	4162	4408	0.759766	0.902539	0.831153
CDK20	CDK20-2	CAGAGCCTTAATCTCCCGCAGGG	2964	2941	2619	3000	0.883603	1.02006	0.951832
CDK20	CDK20-3	CAGCTCAAGATAGCGGACTTTGG	3391	3250	2627	3105	0.774698	0.955385	0.865041
CDK20	CDK20-4	CGAGATAGTTGCCCTCAAGAAGG	2327	2660	1857	2765	0.798023	1.03947	0.918748
CDK20	CDK20-5	GCCGTCCTCCAACCGCCTTAGGG	3570	4193	3115	3931	0.872549	0.937515	0.905032
CDK20	CDK20-6	GCTGTCGGATCTGGCCGAGGTGG	1586	1803	1438	1832	0.906683	1.01608	0.961384
CDK20	CDK20-7	GGCCTTGAAGACGATGCCGTGGG	5422	5442	5034	6472	0.92844	1.18927	1.05885
CDK20	CDK20-8	GGTGGCCCTAAGGCGGTTGGAGG	4439	3193	2527	3646	0.569272	1.14187	0.855573
CDK20	CDK20-9	TCAAGAAGGTGGCCCTAAGGCGG	2122	2279	2363	2177	1.11357	0.955244	1.03441
CDK20	CDK20-10	TGAGTTCATGCTGTCGGATCTGG	5463	4874	4151	4393	0.759839	0.901313	0.830576
CDK20	CDK20-11	TGGCCTTGAAGACGATGCCGTGG	5422	5442	5036	6474	0.928809	1.18964	1.05922
CDK3	CDK3-1	ATCCAGTCTGATCTTCTTCAGGG	1902	1939	1943	2231	1.02156	1.15059	1.08607
CDK3	CDK3-2	CAACTCACCGGACGATGTTGGGG	4959	4875	4505	5092	0.908449	1.04451	0.976481
CDK3	CDK3-3	CACCCAACTCATTGATGAGCAGG	1423	1288	1259	1558	0.884751	1.20963	1.04719
CDK3	CDK3-4	CCAACTCACCGGACGATGTTGGG	7904	7765	7363	8128	0.931554	1.04675	0.989151
CDK3	CDK3-5	CCCAACTCACCGGACGATGTTGG	7904	7765	7363	8128	0.931554	1.04675	0.989151
CDK3	CDK3-7	TACCTTCTGGAACATATCCATGG	1509	1450	1434	1786	0.950298	1.23172	1.09101
CDK3	CDK3-8	TCGGCCTGGCTCGCGCCTTCGGG	3330	2928	2942	3115	0.883483	1.06387	0.973675
CDK3	CDK3-10	TGAGTTGGGTGCCATCAAGCTGG	1403	1778	1896	2174	1.35139	1.22272	1.28706
CDK4	CDK4-1	AAATTGGTGTCGGTGCCTATGGG	1677	2245	2089	2258	1.24568	1.00579	1.12573
CDK4	CDK4-2	ACCTCACGAACTGTGCTGATGGG	3079	3562	2911	3061	0.945437	0.859349	0.902393
CDK4	CDK4-3	ACCTTCTCACCGGACAACATTGG	3344	2950	2403	2519	0.7186	0.853898	0.786249
CDK4	CDK4-4	ATCGTTTCGGCTGGCAAGCCTGG	1198	1525	1150	1057	0.959933	0.693115	0.826524
CDK4	CDK4-6	CCGAACTGACCGGGAGATCAAGG	1131	1330	1153	1167	1.01945	0.877444	0.948448
CDK4	CDK4-7	CCTTCTCACCGGACAACATTGGG	3344	2950	2403	2519	0.7186	0.853898	0.786249
CDK4	CDK4-8	CTCACCTTGATCGTTTCGGCTGG	1174	1058	864	847	0.735945	0.800567	0.768256
CDK4	CDK4-9	GTGCCACATCCCGAACTGACCGG	1631	1779	1442	2207	0.88412	1.24058	1.06235
CDK4	CDK4-10	TACCTCTCGATATGAGCCAGTGG	2551	2780	2686	3002	1.05292	1.07986	1.06639
CDK5	CDK5-1	ATCCTGAGATTGTAAAGGTGAGG	2578	2540	2281	2727	0.884794	1.07362	0.979208
CDK5	CDK5-2	CACCTACGGAACTGTGTTCAAGG	2927	2799	3012	3446	1.02904	1.23115	1.1301
CDK5	CDK5-3	CCAGAACCTGCTAATAAACAGGG	1831	2509	2326	2590	1.27034	1.03228	1.15131
CDK5	CDK5-4	CGTCCGCTGTTACTCAGCTGAGG	5934	5343	6168	6872	1.03943	1.28617	1.1628
CDK5	CDK5-5	CTCAGCTGAGTAACAGCGGACGG	5934	5343	6168	6872	1.03943	1.28617	1.1628
CDK5	CDK5-6	CTGGATGACGATGATGAGGTAGG	3753	4222	3659	3538	0.974953	0.837991	0.906472
CDK5	CDK5-7	CTTCCAGCTACTAAAAGGGCTGG	1593	1847	1767	1502	1.10923	0.813211	0.961219
CDK5	CDK5-8	GAAGTACCCTGTTTATTAGCAGG	2712	3339	2510	2779	0.925516	0.832285	0.878901
CDK5	CDK5-9	GGCCTTGAACACAGTTCCGTAGG	2783	3504	3002	3126	1.07869	0.892123	0.985408
CDK5	CDK5-10	TACGAGAAACTGGAAAAGATTGG	831	1137	942	1040	1.13357	0.914688	1.02413
CDK5	CDK5-11	TAGGCAGATCTCCCGGAGGGCGG	2817	2507	2139	2827	0.759318	1.12764	0.943481
CDK5	CDK5-12	TCAGCTGAGTAACAGCGGACGGG	5934	5343	6168	6870	1.03943	1.28579	1.16261
CDK5	CDK5-13	TCCTCTTCCAGCTACTAAAAGGG	2038	2387	2424	2452	1.1894	1.02723	1.10832
CDK5	CDK5-14	TTTCTCGTATTTCTGCATCGCGG	2555	3056	2492	2768	0.975342	0.905759	0.940551
CDK6	CDK6-1	AAGGCCCGCGACTTGAAGAACGG	3436	2818	3762	3839	1.09488	1.36231	1.2286
CDK6	CDK6-2	ATTCGTACTGCTGGTCAGCGCGG	4065	4470	3793	4476	0.933087	1.00134	0.967215
CDK6	CDK6-3	CCGCCACGCATTCGTACTGCTGG	2808	2722	3354	2822	1.19444	1.03674	1.11559
CDK6	CDK6-6	CGTGGCGTTGAAGCGCGTGCGGG	1488	1950	1559	1693	1.04772	0.868205	0.95796
CDK6	CDK6-7	GCCGCTCTCCACCATCCGCGAGG	2392	2277	2236	2177	0.934783	0.956083	0.945433
CDK6	CDK6-8	TACGAATGCGTGGCGGAGATCGG	3637	2752	2825	2512	0.776739	0.912791	0.844765
CDK6	CDK6-9	TGACCAGCAGTACGAATGCGTGG	3872	3897	3483	4000	0.899535	1.02643	0.962983
CDK6	CDK6-10	TTAGATCGCGATGCACTACTCGG	2126	2058	1541	2029	0.724835	0.985909	0.855372
CDK7	CDK7-2	ATCTATGTCCAAGTTTGATCTGG	1774	1875	1806	2301	1.01804	1.2272	1.12262
CDK7	CDK7-3	ATGAGAAGCTGGACTTCCTTGGG	347	523	422	344	1.21614	0.657744	0.936941
CDK7	CDK7-4	CGTTTCTACCAGATCAAACTTGG	926	1200	1196	985	1.29158	0.820833	1.05621
CDK7	CDK7-5	CTAGTTTGCCACCGTTTACAAGG	3661	3844	2766	3232	0.755531	0.840791	0.798161
CDK7	CDK7-6	CTTAATGGCGACAATTTGGTTGG	2787	2564	2215	3130	0.794761	1.22075	1.00776
CDK7	CDK7-7	GGCAAAGCGTTATGAGAAGCTGG	1126	1555	1319	1511	1.1714	0.971704	1.07155
CDK7	CDK7-8	GGCTCTGGACGTGAAGTCTCGGG	3475	3687	3202	3127	0.921439	0.848115	0.884777
CDK7	CDK7-9	TGGCTCTGGACGTGAAGTCTCGG	4720	4704	4443	3974	0.941314	0.844813	0.893063
CDK7	CDK7-10	TTTACGGCGCCGGATGGCTCTGG	372	355	492	641	1.32258	1.80563	1.56411
CDK8	CDK8-1	ACTATGCTGAACATGACCTCTGG	2788	2774	2120	2893	0.760402	1.0429	0.90165
CDK8	CDK8-2	AGACGTGACCATAAGTGCCTCGG	1675	1815	1665	1376	0.99403	0.758127	0.876078
CDK8	CDK8-3	AGTTCAGTTACCTCGGGGAATGG	2794	2379	2181	3080	0.780601	1.29466	1.03763
CDK8	CDK8-4	CAGCAATTCACCTTACCCAGAGG	1613	1791	1283	1358	0.795412	0.758236	0.776824
CDK8	CDK8-5	CGAGGACCTGTTTGAATACGAGG	2877	2984	2629	2572	0.913799	0.86193	0.887865
CDK8	CDK8-6	CTATGCTGAACATGACCTCTGGG	2628	2673	2055	2775	0.781963	1.03816	0.910061
CDK8	CDK8-7	GCAGGTAGTGAATACCATCTAGG	2356	2482	2288	2228	0.971138	0.897663	0.9344
CDK8	CDK8-8	GTTCTACTCACCAATAGCTTTGG	1861	1901	1792	1739	0.962923	0.914782	0.938852
CDK8	CDK8-9	TGCAGCCCTCGTATTCAAACAGG	1898	2166	1553	1846	0.81823	0.852262	0.835246
CDK8	CDK8-10	TGCTCCAAGAAGTAGTTCAGGGG	2267	2321	1812	1640	0.799294	0.706592	0.752943
CDK9	CDK9-1	AAGCTCGCCAAGATCGGCCAAGG	2171	2299	2212	2036	1.01889	0.885602	0.952244
CDK9	CDK9-3	ACACGGTTGGTGTAGCGGTTGGG	978	828	782	883	0.799591	1.06643	0.933008
CDK9	CDK9-4	ATCTCCCGCAAGGCTGTAATGGG	1578	1600	1512	1654	0.958175	1.03375	0.995962
CDK9	CDK9-5	CTACCCTTGCAGCGGTTATAGGG	4314	4407	4361	5555	1.01089	1.26049	1.13569
CDK9	CDK9-6	GGCAAAGCAGTACGACTCGGTGG	1122	810	510	822	0.454545	1.01481	0.73468
CDK9	CDK9-7	TACCCTTGCAGCGGTTATAGGGG	5273	5583	5137	6663	0.974208	1.19344	1.08383
CDK9	CDK9-8	TACGAGAAGCTCGCCAAGATCGG	3047	3391	3028	3285	0.993764	0.968741	0.981253
CDK9	CDK9-9	TCACCACACGGTTGGTGTAGCGG	1298	1171	1230	1531	0.947612	1.30743	1.12752
CDK9	CDK9-10	TCCCCCTATAACCGCTGCAAGGG	2911	3024	2684	3549	0.92202	1.17361	1.04782
CDKL1	CDKL1-1	ATACAGACTACGTGGCTACCAGG	2536	2566	2351	2495	0.92705	0.97233	0.94969
CDKL1	CDKL1-3	CTGGTGGGGGACACGCAGTACGG	1776	2665	1616	2412	0.90991	0.905066	0.907488
CDKL1	CDKL1-4	GAGCATTCGGATTTCCCGAAGGG	3681	3414	3149	3628	0.855474	1.06268	0.959079
CDKL1	CDKL1-5	GATGGATCACTCACCCTCTTTGG	3299	3250	2608	2769	0.790543	0.852	0.821271
CDKL1	CDKL1-6	TCACGGAATGTTTCGTGATGAGG	3082	3377	2515	2991	0.816029	0.885697	0.850863
CDKL1	CDKL1-7	TCCAGGAGGTTAACAAGGTTGGG	973	948	1302	1080	1.33813	1.13924	1.23869
CDKL1	CDKL1-8	TCGGGAAATCCGAATGCTCAAGG	3684	3414	3149	3630	0.854777	1.06327	0.959023
CDKL1	CDKL1-9	TGACTACTATACAGACTACGTGG	1647	1524	1644	1676	0.998179	1.09974	1.04896
CDKL1	CDKL1-10	TGAGCATTCGGATTTCCCGAAGG	3686	3414	3149	3630	0.854314	1.06327	0.958791
CDKL2	CDKL2-1	AACCTTACTCCAGCAAACACAGG	403	572	660	489	1.63772	0.854895	1.24631
CDKL2	CDKL2-2	ACATCACCAACCAATAGTTCTGG	1690	1739	1644	1457	0.972781	0.837838	0.905309
CDKL2	CDKL2-3	ATAGCTTGACAACGCCAGACTGG	2255	1790	1572	2093	0.697118	1.16927	0.933196
CDKL2	CDKL2-4	ATGGGGGAACCCCTATTTCCTGG	1974	2094	1989	1756	1.0076	0.838586	0.923093
CDKL2	CDKL2-5	CCAAGTCATCAAGAATTGTGTGG	2153	2547	1864	3020	0.865769	1.18571	1.02574
CDKL2	CDKL2-6	CTGATTATGTGGCAACCCGATGG	1161	1246	1151	1317	0.991387	1.05698	1.02418
CDKL2	CDKL2-7	GGAGGTTTATACTGATTATGTGG	1398	1396	1302	1445	0.93133	1.0351	0.983215
CDKL2	CDKL2-8	GGTTCTCTTTCCTTGATTTCAGG	1947	2271	2124	2100	1.09091	0.924703	1.00781
CDKL2	CDKL2-9	GTTCTGGAGCTCTGTACCATCGG	1712	1629	1596	2237	0.932243	1.37324	1.15274
CDKL2	CDKL2-10	TGCCTTGGAATTAGATTACCTGG	3259	3906	3391	3763	1.0405	0.96339	1.00195
CDKL3	CDKL3-1	AGAGCTTAGTAATTCCTGACTGG	5901	5061	5075	5063	0.860024	1.0004	0.930209
CDKL3	CDKL3-2	AGTCAATTGCTCGAAGGATCTGG	2611	2535	2145	2699	0.821524	1.06469	0.943109
CDKL3	CDKL3-3	ATGGAGATGTATGAAACCCTTGG	1960	1727	1700	1835	0.867347	1.06254	0.964942
CDKL3	CDKL3-4	CTAGATGATATCCTGTCAGCAGG	1561	1841	1348	1717	0.863549	0.932645	0.898097
CDKL3	CDKL3-5	GAAGATAGTCAATTGCTCGAAGG	1035	1295	1140	1286	1.10145	0.99305	1.04725
CDKL3	CDKL3-6	GAGCTTAGTAATTCCTGACTGGG	5896	5054	5075	5061	0.860753	1.00139	0.931069
CDKL3	CDKL3-7	GAGTTACAACATTATTGTCATGG	1296	1375	1170	1139	0.902778	0.828364	0.865571
CDKL3	CDKL3-8	GCCAACAATCCATTAAGCTTTGG	1400	1432	1374	1454	0.981429	1.01536	0.998396
CDKL3	CDKL3-9	GGACATTTATACGGACTATGTGG	4198	4702	4490	4000	1.06956	0.850702	0.960129
CDKL3	CDKL3-10	GGGAGCTCTATACCAGCGTGTGG	2318	2382	2361	2769	1.01855	1.16247	1.09051
CDKL3	CDKL3-11	TACAAATTGATCCTGCTGACAGG	3502	2844	2811	3169	0.802684	1.11428	0.95848
CDKL3	CDKL3-12	TAGTCCGTATAAATGTCCCCAGG	4523	5073	4831	4313	1.0681	0.850187	0.959142
CDKL3	CDKL3-13	TATGAAACCCTTGGAAAAGTGGG	784	846	928	1010	1.18367	1.19385	1.18876
CDKL4	CDKL4-1	AAATCTTGTGAACCTCATCGAGG	4737	6066	5028	5537	1.06143	0.912793	0.987112
CDKL4	CDKL4-2	ATTGATGCATTTGCAGTTCCAGG	4215	4596	4229	4037	1.00332	0.878372	0.940847
CDKL4	CDKL4-3	CGTAGCTACATAATCGGTGTAGG	2119	2203	2127	1787	1.00378	0.811167	0.907471
CDKL4	CDKL4-4	GAGTGATCAAAAGCGTATTATGG	2379	2539	2435	2653	1.02354	1.0449	1.03422
CDKL4	CDKL4-5	TAATCAAGATTTGTGACTTCGGG	2979	3316	2774	3264	0.931185	0.984318	0.957752
CDKL4	CDKL4-6	TAATCGGTGTAGGCATCTCCTGG	1673	1665	1187	1600	0.709504	0.960961	0.835232
CDKL4	CDKL4-7	TCCAGATTACTTACCCATTTGGG	4434	4652	3771	4297	0.850474	0.923689	0.887081
CDKL4	CDKL4-8	TCGAGGTGTTCAGGAGAAAAAGG	3051	3251	3200	3411	1.04884	1.04922	1.04903
CDKL4	CDKL4-9	TCGATGAGGTTCACAAGATTTGG	4737	6066	5028	5537	1.06143	0.912793	0.987112
CDKL4	CDKL4-10	TGAACCTCATCGAGGTGTTCAGG	3650	4053	3081	3787	0.84411	0.93437	0.88924
CDKL5	CDKL5-1	AAGGAAGCATTTCGTCGGAGGGG	2401	2163	2361	2843	0.98334	1.31438	1.14886
CDKL5	CDKL5-2	AGGGAGACCTTCGTCAGCCCGGG	4957	4020	4587	4709	0.925358	1.17139	1.04838
CDKL5	CDKL5-3	AGTTGAAGGAAGCATTTCGTCGG	4964	4999	5511	5438	1.11019	1.08782	1.09901
CDKL5	CDKL5-4	ATTCTTGGGGAGCTTAGCGATGG	1658	1484	1425	1621	0.859469	1.09232	0.975894
CDKL5	CDKL5-5	GGGAGACCTTCGTCAGCCCGGGG	4811	3840	4493	4524	0.933901	1.17813	1.05601
CDKL5	CDKL5-6	GGGCTCCGCAATTTGGGCCCTGG	2390	2041	2577	2877	1.07824	1.4096	1.24392
CDKL5	CDKL5-7	GGTACTGGGCTCCGCAATTTGGG	7048	6519	6176	6998	0.876277	1.07348	0.974877
CDKL5	CDKL5-8	TGAAGGAAGCATTTCGTCGGAGG	3843	4063	4634	4487	1.20583	1.10436	1.15509
CDKL5	CDKL5-9	TGGTACTGGGCTCCGCAATTTGG	7144	6684	6322	7294	0.884938	1.09126	0.988101
CDKL5	CDKL5-10	TGGTCGGTGGGCTGTATTCTTGG	5383	4914	4442	5742	0.82519	1.1685	0.996844
CHEK1	CHEK1-1	AAAATCGATTCTGCTCCTCTAGG	1815	1446	1417	1567	0.780716	1.08368	0.932198
CHEK1	CHEK1-2	AAATTTGAACTGTTATCTTCAGG	482	356	488	496	1.01245	1.39326	1.20285
CHEK1	CHEK1-3	CCCTCTTAGGTTTATCTGCATGG	3392	2949	3426	4115	1.01002	1.39539	1.20271
CHEK1	CHEK1-4	CGTTTGTTGAACAAGATGTGTGG	1824	2123	2065	2096	1.13213	0.987282	1.0597
CHEK1	CHEK1-5	CTTACTGCAATGCTCGCTGGAGG	783	762	825	613	1.05364	0.804462	0.929051
CHEK1	CHEK1-6	GCTGTCAGGAGTATTCTGACTGG	1425	924	976	892	0.684912	0.965368	0.82514
CHEK1	CHEK1-7	GGTTCAGGCATGCCTATGTCTGG	883	1201	821	889	0.929785	0.740216	0.835001
CHEK1	CHEK1-8	TAGGTTTATCTGCATGGTATTGG	1064	1045	1481	1273	1.39192	1.21818	1.30505
CHEK1	CHEK1-9	TAGTAAAATTCTATGGTCACAGG	1740	1604	1212	1835	0.696552	1.14401	0.920283
CHEK1	CHEK1-10	TCTTCCATCAACTCATGGCAGGG	938	1480	1287	1289	1.37207	0.870946	1.12151
CHEK1	CHEK1-11	TGGTATTGGAATAACTCACAGGG	463	328	510	461	1.10151	1.40549	1.2535
CHEK1	CHEK1-12	TTGGCTTGGCAACAGTATTTCGG	1623	1381	1782	1840	1.09797	1.33237	1.21517
CHEK2	CHEK2-1	ACAAAGGGTCTTACCAAGATTGG	2615	3022	2501	2119	0.956405	0.701191	0.828798
CHEK2	CHEK2-2	AGAAGAGGACTGTCTTATAAAGG	2365	2124	2003	1969	0.846934	0.927024	0.886979
CHEK2	CHEK2-3	AGGGCCCATAATCGAGCCCAGGG	8585	7212	7134	7457	0.830984	1.03397	0.932478
CHEK2	CHEK2-4	AGGTAAAGCTGGCTTTCGAGAGG	2499	2203	1862	2081	0.745098	0.944621	0.84486
CHEK2	CHEK2-5	CATTCTCTGGCTTTAAGTCACGG	6476	6283	5464	5569	0.843731	0.88636	0.865045
CHEK2	CHEK2-6	CGATTATGGGCCCTTCAGGATGG	2199	2275	2121	2263	0.964529	0.994725	0.979627
CHEK2	CHEK2-7	CTGGTAAAAATAGAGCTTGCAGG	750	866	798	1019	1.064	1.17667	1.12034
CHEK2	CHEK2-8	CTGTTTCAACATTGAGAGCTGGG	4742	4140	4206	4452	0.886968	1.07536	0.981165
CHEK2	CHEK2-9	GCTGGAGTTTGGCATCGTGCTGG	1579	1563	1390	1670	0.880304	1.06846	0.974381
CHEK2	CHEK2-10	GCTTGCAGGTAGCTTCTTTCAGG	3660	3132	3104	3245	0.848087	1.03608	0.942083
CHEK2	CHEK2-11	GGCTCGATTATGGGCCCTTCAGG	6417	5854	5775	6122	0.899953	1.04578	0.972867
CHEK2	CHEK2-12	GGGACTGGGTAACGCTGCCATGG	2943	2729	2447	2145	0.831464	0.786002	0.808733
CHEK2	CHEK2-13	GGGCCCATAATCGAGCCCAGGGG	4451	3840	3650	3857	0.82004	1.00443	0.912234
CHEK2	CHEK2-14	GTCTCGGGAGTCGGATGTTGAGG	2016	2387	2535	2305	1.25744	0.965647	1.11154
CHEK2	CHEK2-15	TACTTAGACTGCAAACTGGCCGG	2313	2281	2549	2172	1.10203	0.952214	1.02712
CHEK2	CHEK2-16	TCTGTTTCAACATTGAGAGCTGG	4742	4140	4206	4452	0.886968	1.07536	0.981165
CHEK2	CHEK2-17	TGCCCCCTGGGCTCGATTATGGG	3928	3578	3371	3675	0.858198	1.02711	0.942654
CHEK2	CHEK2-18	TGCCTGTGGAGAGGTAAAGCTGG	2259	2489	1926	1989	0.85259	0.799116	0.825853
CHEK2	CHEK2-19	TGCTATTGGTTCAGCAAGAGAGG	1977	2577	2037	1572	1.03035	0.610012	0.82018
CHEK2	CHEK2-20	TTGTGTTTCAGGATGGAAGGGGG	2888	3739	2645	3410	0.915859	0.912009	0.913934
CHUK	CHUK-2	ACGTCTGTCTGTACCAGCATCGG	2521	3260	3034	3701	1.20349	1.13528	1.16938
CHUK	CHUK-3	ATAGTTCTTCAGGATGTTGGTGG	1833	1990	1922	1752	1.04855	0.880402	0.964478
CHUK	CHUK-4	CATTGAGAGGCTGGTTTCCGAGG	2762	2737	2349	2809	0.850471	1.02631	0.938388
CHUK	CHUK-5	CGGCTGGGCACCGGCGGCTTCGG	19670	19677	17658	19667	0.897712	0.999492	0.948602
CHUK	CHUK-6	GCAATGGAATACTGTTCTGGAGG	1626	1563	1658	1819	1.01968	1.16379	1.09173
CHUK	CHUK-7	GCCTCTCAATGTGTTCTAGATGG	1347	1227	1157	1081	0.858946	0.881011	0.869978
CHUK	CHUK-8	GGCTACAGTTGATGTTGAATTGG	2975	2758	2595	3325	0.872269	1.20558	1.03893
CHUK	CHUK-9	GTCTGTACCAGCATCGGGTGAGG	3297	3272	3587	3725	1.08796	1.13845	1.1132
CHUK	CHUK-10	TCTCGTATTGAGCGTGAAACTGG	1478	2271	1402	1551	0.948579	0.682959	0.815769
CIT	CIT-1	AACATTCTCGTTGACCGCACAGG	1077	1202	682	975	0.63324	0.811148	0.722194
CIT	CIT-2	AGTGGGAGAATATGCGAAACTGG	1766	1550	1575	1771	0.891846	1.14258	1.01721
CIT	CIT-4	CCGTGATCTCCCGGCGGAGATGG	1533	1666	1752	1532	1.14286	0.919568	1.03121
CIT	CIT-5	CGAAGTCCTTTGCCGAAGGCTGG	2158	2181	1545	1833	0.715941	0.84044	0.77819
CIT	CIT-6	CTCGTTCCGTGATCTCCCGGCGG	2279	1651	1507	1283	0.661255	0.777105	0.71918
CIT	CIT-8	GCGCGGAATCCTTTGGATGCTGG	2332	1936	2446	2467	1.04889	1.27428	1.16158
CIT	CIT-9	GGAGAAGCTGCAGAACCGAGAGG	1244	1387	1583	1286	1.27251	0.927181	1.09984
CIT	CIT-11	TATCTCGAAGCACAAGCCCGTGG	578	464	677	619	1.17128	1.33405	1.25267
CIT	CIT-12	TGGGGTCCCAATCGGGAGTTTGG	5003	4863	4517	4540	0.902858	0.93358	0.918219
CLK1	CLK1-1	AACGACGATGTGAAGTACTGTGG	555	668	776	732	1.3982	1.09581	1.247
CLK1	CLK1-2	AACGGGGAGCCTCGCCTTTCCGG	2031	1862	1479	2022	0.728213	1.08593	0.907071
CLK1	CLK1-3	ACCGGCTTTCATGGTCTCTTTGG	2945	2515	2992	3187	1.01596	1.2672	1.14158
CLK1	CLK1-5	ATTTGCAGCGCTTGTTCTCCTGG	3696	3957	4219	4177	1.1415	1.0556	1.09855
CLK1	CLK1-6	CAATCCTTGTCATCCCAATCAGG	4133	3752	3343	4026	0.808856	1.07303	0.940942
CLK1	CLK1-7	CCGTTGAGGGGGGATTTGCTGGG	806	1032	713	821	0.884615	0.795543	0.840079
CLK1	CLK1-9	CTTCGGCCCTGTGGCCGGAAAGG	1063	1343	1251	1675	1.17686	1.24721	1.21203
CLK1	CLK1-10	GCCTCGCCTTTCCGGCCACAGGG	1580	1737	1314	1516	0.831646	0.872769	0.852207
CLK1	CLK1-11	GGTTCTGATACCGGCTTTCATGG	780	654	1216	916	1.55897	1.40061	1.47979
CLK1	CLK1-12	TCGCTCAGAAATACAAGTTCTGG	1574	1538	1243	1649	0.789708	1.07217	0.93094
CLK1	CLK1-13	TGCTACTATGGTTCTGATACCGG	5783	5538	5000	5187	0.864603	0.93662	0.900611
CLK2	CLK2-1	ACAGACGCAACGATTATAGCCGG	1275	1204	975	1215	0.764706	1.00914	0.886921
CLK2	CLK2-2	ACCTTCGAGGATGCGGCATCTGG	4189	4688	4105	4642	0.979947	0.990188	0.985068
CLK2	CLK2-3	ATGATCGTTCGTCCGACCGGAGG	3627	4331	3382	3942	0.932451	0.910182	0.921317
CLK2	CLK2-4	ATGATGATCGTTCGTCCGACCGG	4922	5796	5392	6028	1.09549	1.04003	1.06776
CLK2	CLK2-5	CAACGATTATAGCCGGGATCGGG	1981	1556	1343	1490	0.67794	0.957584	0.817762
CLK2	CLK2-6	CTCACCTTCGAGAACGGACATGG	1874	1577	1165	1732	0.621665	1.09829	0.859976
CLK2	CLK2-7	GCTACCATGTCCGTTCTCGAAGG	1334	1185	1532	1382	1.14843	1.16624	1.15734
CLK2	CLK2-9	TCCAGATGCCGCATCCTCGAAGG	4189	4688	4105	4642	0.979947	0.990188	0.985068
CLK2	CLK2-10	TGATCGTTCGTCCGACCGGAGGG	3606	4257	3353	3865	0.929839	0.907916	0.918878
CLK3	CLK3-1	ACCCGTACCTGAGCTACCGATGG	852	896	872	1270	1.02347	1.41741	1.22044
CLK3	CLK3-2	ACCGGTATGTATCGCTGTCACGG	2700	2612	2480	3132	0.918519	1.19908	1.0588
CLK3	CLK3-3	ACTGCGATACCCGTCCCGAAGGG	2781	2406	2964	2847	1.0658	1.18329	1.12455
CLK3	CLK3-5	CCACGTTGCGGATGATCTTCAGG	3405	3953	3880	4115	1.1395	1.04098	1.09024
CLK3	CLK3-6	CTCGTCATCGTCGGCGATCGCGG	3598	4159	3663	3968	1.01807	0.954075	0.986071
CLK3	CLK3-7	CTGAAGATCATCCGCAACGTGGG	3405	3953	3880	4115	1.1395	1.04098	1.09024
CLK3	CLK3-8	CTTCACGTTCTCGTCATCGTCGG	3248	2996	2230	3690	0.686576	1.23164	0.959109
CLK3	CLK3-9	GACGGCTGCGTCACGCGAGGGGG	3867	5082	3660	3329	0.94647	0.655057	0.800764
CLK3	CLK3-10	GCGACGGCTGCGTCACGCGAGGG	3953	5130	3697	3371	0.935239	0.657115	0.796177
CLK3	CLK3-11	TGGTGTGCCGGATCGGCGATTGG	4240	4316	3652	4993	0.861321	1.15686	1.00909
CLK4	CLK4-1	AACGAGCTGCTTCACGGTAACGG	3280	3066	3031	3156	0.924085	1.02935	0.97672
CLK4	CLK4-2	ACCAGTTTAAAGAATCTGATTGG	1154	1289	1136	1429	0.984402	1.10861	1.04651
CLK4	CLK4-3	ATGAGCGAGATTATCGGGACCGG	2483	2320	2010	2817	0.809505	1.21422	1.01186
CLK4	CLK4-4	CCGATAATCTCGCTCATTCAAGG	9373	9665	8977	9148	0.957751	0.946508	0.95213
CLK4	CLK4-5	CCTCACTCTAGATGAAATCGTGG	2450	2129	2303	2301	0.94	1.08079	1.01039
CLK4	CLK4-6	CCTTGAATGAGCGAGATTATCGG	9373	9665	8977	9148	0.957751	0.946508	0.95213
CLK4	CLK4-7	CTTGAATGAGCGAGATTATCGGG	9341	9667	8977	9148	0.961032	0.946312	0.953672
CLK4	CLK4-8	GCTATCGTGGAAGTCACAAGCGG	1620	1915	1293	1727	0.798148	0.901828	0.849988
CLK4	CLK4-9	GGAGATACGTTGACGAATACAGG	1239	1446	1835	1570	1.48103	1.08575	1.28339
CLK4	CLK4-10	TTCAAGTCATCAGTCACGTTCGG	4581	4264	3978	3860	0.868369	0.905253	0.886811
CSF1R	CSF1R-1	AACGGTGACCTTGCGATGTGTGG	8077	9735	8301	9547	1.02773	0.980688	1.00421
CSF1R	CSF1R-2	ACGGTGACCTTGCGATGTGTGGG	8067	9735	8301	9547	1.02901	0.980688	1.00485
CSF1R	CSF1R-3	AGAGCTGGTGCGGATTCGAGGGG	2608	2855	2318	2650	0.888804	0.928196	0.9085
CSF1R	CSF1R-4	CAGAGCTGGTGCGGATTCGAGGG	4664	4967	4187	5192	0.897727	1.0453	0.971513
CSF1R	CSF1R-5	CCATATGACGCTTACCTCTGGGG	5377	5736	5280	5169	0.98196	0.901151	0.941555
CSF1R	CSF1R-6	CCCCAGAGGTAAGCGTCATATGG	5377	5736	5280	5169	0.98196	0.901151	0.941555
CSF1R	CSF1R-7	CGAATCCGCACCAGCTCTGCAGG	3834	4026	3340	4208	0.871153	1.04521	0.95818
CSF1R	CSF1R-8	GAACGTGCTAGCACAGGAGGTGG	844	550	784	903	0.92891	1.64182	1.28536
CSF1R	CSF1R-9	GACAGGGCAGTAGTGCGTCCTGG	4144	2964	2192	2896	0.528958	0.977058	0.753008
CSF1R	CSF1R-10	TGGACATTCATCAACGGCTCTGG	1093	1219	1226	1580	1.12168	1.29614	1.20891
CSK	CSK-1	ACATTCTGTACCGGATGGCCAGG	1608	1400	1484	2111	0.922886	1.50786	1.21537
CSK	CSK-2	ACGCACAGCGTGTAGTCTCCGGG	2716	3038	3119	3542	1.14838	1.1659	1.15714
CSK	CSK-3	ACTGCGGTAGAACTCATCCTGGG	1402	1689	1623	1859	1.15763	1.10065	1.12914
CSK	CSK-4	CAACTACGTCCAGAAGCGGGAGG	1140	788	1075	1460	0.942982	1.85279	1.39789
CSK	CSK-5	CACGCACAGCGTGTAGTCTCCGG	2716	3038	3119	3542	1.14838	1.1659	1.15714
CSK	CSK-6	CGTGTAGTCTCCGGGGTAGTTGG	3199	3067	3923	3567	1.22632	1.16303	1.19467
CSK	CSK-7	GATCTTGCCGTGGAACCAACTGG	1958	2363	2330	2393	1.18999	1.0127	1.10134
CSK	CSK-9	GTGATGCTGGGCGATTACCGAGG	6495	7486	7385	9565	1.13703	1.27772	1.20737
CSK	CSK-10	GTGCGTGAGCTGCGACGGCAAGG	5013	4787	4322	4467	0.862158	0.933152	0.897655
CSK	CSK-11	TGATGCTGGGCGATTACCGAGGG	6493	7483	7385	9565	1.13738	1.27823	1.2078
CSNK1A1	CSNK1A1-1	ACCGGGTTCTTACCGTATGTGGG	5135	4778	5490	6008	1.06913	1.25743	1.16328
CSNK1A1	CSNK1A1-2	AGTGTTTAGAATCTCCAGTGGGG	4301	4527	4790	5321	1.11369	1.17539	1.14454
CSNK1A1	CSNK1A1-3	CACATCTTGGTATTGAGCAGAGG	1554	1662	1782	1721	1.14672	1.0355	1.09111
CSNK1A1	CSNK1A1-4	CACCGGGTTCTTACCGTATGTGG	5110	4785	5478	5974	1.07202	1.24848	1.16025
CSNK1A1	CSNK1A1-5	CATGACTGTTAGTACTTCTCAGG	2348	2108	2408	1879	1.02555	0.891366	0.95846
CSNK1A1	CSNK1A1-6	CCAGATGATTACCTCGCCGTTGG	1800	2275	2258	2483	1.25444	1.09143	1.17294
CSNK1A1	CSNK1A1-7	CCGGGTTCTTACCGTATGTGGGG	2786	2844	3155	3273	1.13245	1.15084	1.14165
CSNK1A1	CSNK1A1-8	CGGGTTCTTACCGTATGTGGGGG	2640	2774	2997	3180	1.13523	1.14636	1.14079
CSNK1A1	CSNK1A1-9	GGTTTAATCCTGAGAAAGATGGG	3178	2680	2565	2750	0.807111	1.02612	0.916615
CSNK1A1	CSNK1A1-10	TAGTGTTTAGAATCTCCAGTGGG	4305	4527	4790	5325	1.11266	1.17628	1.14447
CSNK1A1	CSNK1A1-11	TATAAACTGGTACGGAAGATCGG	1832	1951	1429	1596	0.780022	0.818042	0.799032
CSNK1A1	CSNK1A1-13	TCCGACAATGAATTCAGCCTTGG	1226	1066	1028	1319	0.838499	1.23734	1.03792
CSNK1A1	CSNK1A1-14	TCTCAGGACCCATCTTTCTCAGG	2001	1978	2148	2765	1.07346	1.39788	1.23567
CSNK1A1	CSNK1A1-15	TGCATTGATGCTAGCATATCGGG	1333	1935	1751	2153	1.31358	1.11266	1.21312
CSNK1A1	CSNK1A1-16	TGGTTTAATCCTGAGAAAGATGG	3178	2686	2565	2750	0.807111	1.02383	0.915469
CSNK1A1	CSNK1A1-17	TGTACTTATGTTAGCTGACCAGG	1419	1874	1744	1675	1.22903	0.89381	1.06142
CSNK1A1	CSNK1A1-18	TTTCGTTAGGTGGTATGGTCAGG	3156	3357	2953	3191	0.935678	0.950551	0.943115
CSNK1A1L	CSNK1A1L-1	AAAGCCGAACTCGTTGTGGGAGG	7016	7340	6392	7663	0.91106	1.04401	0.977533
CSNK1A1L	CSNK1A1L-2	AAGCCGAACTCGTTGTGGGAGGG	7016	7340	6390	7663	0.910775	1.04401	0.97739
CSNK1A1L	CSNK1A1L-3	CACTGCTACGTCCTCGCCGTTGG	6705	6552	6236	6461	0.930052	0.986111	0.958082
CSNK1A1L	CSNK1A1L-4	CGAGGACGTAGCAGTGAAGCTGG	2318	2874	2523	2553	1.08844	0.888309	0.988374
CSNK1A1L	CSNK1A1L-5	CTCCAAAGCCGAACTCGTTGTGG	6392	6648	6424	7157	1.00501	1.07656	1.04079
CSNK1A1L	CSNK1A1L-6	GCCCAGATAAACGTCTCCAAAGG	1166	1249	1110	978	0.951973	0.783026	0.867499
CSNK1A1L	CSNK1A1L-7	TACGTCCTCGCCGTTGGTGGTGG	2324	2804	2539	3068	1.09251	1.09415	1.09333
CSNK1A1L	CSNK1A1L-8	TCCAAAGCCGAACTCGTTGTGGG	10975	11336	10157	11947	0.925467	1.0539	0.989683
CSNK1A1L	CSNK1A1L-9	TCCCACAACGAGTTCGGCTTTGG	9351	9937	8760	10165	0.936798	1.02294	0.979871
CSNK1A1L	CSNK1A1L-10	TGCTACGTCCTCGCCGTTGGTGG	4982	5776	5271	5629	1.05801	0.97455	1.01628
CSNK1D	CSNK1D-1	ACAATCCCGAAGAGATGACTTGG	780	721	426	480	0.546154	0.665742	0.605948
CSNK1D	CSNK1D-2	AGAACCTCACGGGGACGGCGCGG	1226	1229	1197	1013	0.976346	0.824247	0.900297
CSNK1D	CSNK1D-3	AGTCGGGAACAGGTACCGGCTGG	1545	884	1006	1055	0.651133	1.19344	0.922286
CSNK1D	CSNK1D-4	CCCCACCATCAGATGGTGCGGGG	9618	10240	8763	8960	0.911104	0.875	0.893052
CSNK1D	CSNK1D-5	CCCCGCACCATCTGATGGTGGGG	9618	10240	8763	8960	0.911104	0.875	0.893052
CSNK1D	CSNK1D-6	CGGAGACATCTATCTCGGTGAGG	1847	1750	1714	1955	0.927991	1.11714	1.02257
CSNK1D	CSNK1D-7	CGTACCGCGCCGTCCCCGTGAGG	1922	2240	1391	1931	0.723725	0.862054	0.792889
CSNK1D	CSNK1D-8	GCCCCGCACCATCTGATGGTGGG	9630	10255	8761	8971	0.909761	0.874793	0.892277
CSNK1D	CSNK1D-9	TCTCACGATAGGGGATGTGCTGG	2611	1957	1764	1774	0.675603	0.90649	0.791046
CSNK1D	CSNK1D-10	TTTGACACATTCAAGCTTGATGG	2606	3388	2751	3106	1.05564	0.916765	0.986203
CSNK1E	CSNK1E-1	CCGCAAATTCAGCCTCAAGACGG	1484	1074	1320	997	0.889488	0.928305	0.908897
CSNK1E	CSNK1E-2	CGTAGCGGGCCGTGCCGGTCAGG	4239	3460	3281	3516	0.774003	1.01618	0.895094
CSNK1E	CSNK1E-3	CGTGTTGATGGAAGCGTAGCGGG	3204	3320	2880	3520	0.898876	1.06024	0.979559
CSNK1E	CSNK1E-4	CTACATCATCGACTTCGGCCTGG	3775	3430	3135	3284	0.830464	0.957434	0.893949
CSNK1E	CSNK1E-5	GCGTGTTGATGGAAGCGTAGCGG	3204	3322	2880	3520	0.898876	1.0596	0.97924
CSNK1E	CSNK1E-6	GGCTCTCCAGGTCATCTCGACGG	1928	1701	1410	1714	0.731328	1.00764	0.869485
CSNK1E	CSNK1E-7	TATACTCGATGCGGCTGATCTGG	3183	2866	3103	2957	0.974866	1.03175	1.00331
CSNK1E	CSNK1E-8	TGGAGTGGATATACTCGATGCGG	3013	2849	1966	2544	0.652506	0.892945	0.772725
CSNK1E	CSNK1E-9	TGTCGGGCTTGACGTCCCGGTGG	2060	2176	1922	2550	0.93301	1.17188	1.05244
CSNK1E	CSNK1E-10	TGTGGGGAACAAGTACCGCCTGG	2221	1951	1520	2082	0.684376	1.06715	0.875761
CSNK1G1	CSNK1G1-1	AACTTCCTGATTGGTCGACAAGG	2699	3260	3226	3196	1.19526	0.980368	1.08781
CSNK1G1	CSNK1G1-2	AAGTAAATGTTCGGTCACAGAGG	1612	1342	1417	1641	0.879032	1.2228	1.05092
CSNK1G1	CSNK1G1-3	ATCGTCCTCTGGGGTTCTTATGG	2177	2876	2378	2628	1.09233	0.913769	1.00305
CSNK1G1	CSNK1G1-4	CAAACAAGTCCTCCAAGCTAGGG	1360	1675	1446	1157	1.06324	0.690746	0.876991
CSNK1G1	CSNK1G1-5	CAACTAAACCCATGGCACAAAGG	820	790	765	867	0.932927	1.09747	1.0152
CSNK1G1	CSNK1G1-6	CCGAACATTTACTTTGAAGACGG	706	542	534	743	0.756374	1.37085	1.06361
CSNK1G1	CSNK1G1-7	GATCATGGACCATCCTAGTAGGG	2832	2869	2584	2799	0.912429	0.975601	0.944015
CSNK1G1	CSNK1G1-8	GCTTGACATCTCGGTAAATGAGG	2858	2632	2652	3199	0.927922	1.21543	1.07167
CSNK1G1	CSNK1G1-9	GTCCAAAGTAATACACCTGTGGG	1520	1569	1626	1519	1.06974	0.968133	1.01893
CSNK1G1	CSNK1G1-10	TATTGCCTTGTCGACCAATCAGG	6658	5639	5803	7057	0.871583	1.25146	1.06152
CSNK1G2	CSNK1G2-1	AGGCTCTTGTGCTCGCGGTACGG	2137	2267	1902	2032	0.890033	0.896339	0.893186
CSNK1G2	CSNK1G2-2	CCAGGAGCCGATCAAGTCCCGGG	3023	2405	2533	2846	0.837909	1.18337	1.01064
CSNK1G2	CSNK1G2-3	CCCCCTGCAGATCACGCGCATGG	2742	2560	2271	2646	0.828228	1.03359	0.930911
CSNK1G2	CSNK1G2-4	CTTCTTGCCGACGCGGAAGTTGG	5336	5219	4248	4813	0.796102	0.922207	0.859155
CSNK1G2	CSNK1G2-5	GACCGAAGTAGTAGACCTGAGGG	1401	1445	1315	1271	0.938615	0.879585	0.9091
CSNK1G2	CSNK1G2-6	GCGTGAAGGTCCGGTCGCACAGG	1254	1795	1000	1463	0.797448	0.815042	0.806245
CSNK1G2	CSNK1G2-7	GCTTGTAGAACCGGTACTCCAGG	1772	1914	1559	1804	0.879797	0.942529	0.911163
CSNK1G2	CSNK1G2-8	GTCTACTACTTCGGTCCGTGCGG	5087	6696	5387	4732	1.05897	0.706691	0.882832
CSNK1G2	CSNK1G2-9	TCTACTACTTCGGTCCGTGCGGG	5051	6696	5375	4728	1.06415	0.706093	0.885119
CSNK1G2	CSNK1G2-10	TTCTTGCCGACGCGGAAGTTGGG	5334	5217	4248	4810	0.7964	0.921986	0.859193
CSNK1G3	CSNK1G3-1	AACTTCTTAATAGGACGACCAGG	475	325	260	276	0.547368	0.849231	0.6983
CSNK1G3	CSNK1G3-2	AAGAGCACCACAGCTACATTTGG	3039	2862	2729	2609	0.897993	0.9116	0.904797
CSNK1G3	CSNK1G3-3	AGAGACGATTTAGAAGCTTTAGG	3481	2804	3019	3677	0.86728	1.31134	1.08931
CSNK1G3	CSNK1G3-4	AGGCTCTTGTGTTCTCTGTATGG	3711	3746	3480	4028	0.937753	1.07528	1.00652
CSNK1G3	CSNK1G3-5	AGGCTGACACATTAAAGGAGAGG	1672	1761	1539	2088	0.920455	1.18569	1.05307
CSNK1G3	CSNK1G3-6	ATATTCCATGCGAGAAATCTTGG	982	1162	908	958	0.924644	0.824441	0.874542
CSNK1G3	CSNK1G3-7	CGATCGGGACACAACACTCGAGG	2196	1686	1965	1779	0.894809	1.05516	0.974984
CSNK1G3	CSNK1G3-8	CGTCCTATTAAGAAGTTCTCAGG	1747	1665	1311	1366	0.750429	0.82042	0.785425
CSNK1G3	CSNK1G3-9	CTATAATGTGAATAACTTGCTGG	675	452	432	685	0.64	1.51549	1.07774
CSNK1G3	CSNK1G3-11	GATAGAATGGCACGACCTAGTGG	2084	2862	2163	2235	1.03791	0.780922	0.909415
CSNK1G3	CSNK1G3-12	GCACGACCTAGTGGTCGATCGGG	4489	4645	4327	4861	0.963912	1.0465	1.00521
CSNK1G3	CSNK1G3-13	GGCACGACCTAGTGGTCGATCGG	4489	4645	4327	4861	0.963912	1.0465	1.00521
CSNK1G3	CSNK1G3-14	GGGCCGAAATAGTAAACTTGAGG	2691	2411	2593	2606	0.963582	1.08088	1.02223
CSNK1G3	CSNK1G3-15	GTTGGACCTAACTTTAGAGTTGG	449	304	441	417	0.982183	1.37171	1.17695
CSNK1G3	CSNK1G3-16	GTTTACTATTTCGGCCCTTGTGG	1590	2179	1447	1831	0.910063	0.840294	0.875178
CSNK1G3	CSNK1G3-17	TAAACTTGAGGTATACCATCTGG	1312	1559	1378	1017	1.0503	0.652341	0.851323
CSNK1G3	CSNK1G3-18	TCTCATGATAGCTATACAACTGG	1017	1343	1135	1205	1.11603	0.897245	1.00664
CSNK1G3	CSNK1G3-19	TTAAACCAAGATTTCTCGCATGG	1240	1520	1629	1298	1.31371	0.853947	1.08383
CSNK1G3	CSNK1G3-20	TTCTATAAGCAGTTAGGATCTGG	2624	2741	2646	2913	1.00838	1.06275	1.03557
CSNK2A1	CSNK2A1-1	ACACCTACTATACTCACCACAGG	3607	3855	3006	3639	0.83338	0.943969	0.888674
CSNK2A1	CSNK2A1-2	AGACATTGTAAAAGACCCTGTGG	1354	1531	841	1103	0.621123	0.720444	0.670783
CSNK2A1	CSNK2A1-3	AGTCACATGTGGTGGAATGGGGG	2127	2088	1934	2015	0.909262	0.965038	0.93715
CSNK2A1	CSNK2A1-4	AGTTGTTGTTAAAATTCTCAAGG	1398	1570	1145	1407	0.819027	0.896178	0.857603
CSNK2A1	CSNK2A1-5	CACCTACTATACTCACCACAGGG	3607	3847	3006	3634	0.83338	0.944632	0.889006
CSNK2A1	CSNK2A1-6	CAGCTACGACTAATAGACTGGGG	5203	5021	4268	4663	0.820296	0.928699	0.874498
CSNK2A1	CSNK2A1-7	CCCGTTCATCCCACAGGCCCTGG	2606	2122	2167	2280	0.831543	1.07446	0.953
CSNK2A1	CSNK2A1-9	CTAGTCACGAACCCCCGCCTTGG	4973	4570	3949	4306	0.794088	0.942232	0.86816
CSNK2A1	CSNK2A1-10	CTAGTTGGTGAGGATAGCCAAGG	3388	2925	3326	3655	0.9817	1.24957	1.11564
CSNK2A1	CSNK2A1-11	GATTGATCATGAGCACAGAAAGG	711	468	592	801	0.83263	1.71154	1.27208
CSNK2A1	CSNK2A1-12	GCAGATGTACGATTATAGTTTGG	1622	1657	1649	1373	1.01665	0.828606	0.922626
CSNK2A1	CSNK2A1-13	TCAGCTACGACTAATAGACTGGG	6794	6269	5186	5517	0.763321	0.880045	0.821683
CSNK2A1	CSNK2A1-14	TGAGCTACTTGTAGACTATCAGG	1247	1303	1611	1295	1.2919	0.99386	1.14288
CSNK2A1	CSNK2A1-15	TGGACATGACAATTATGATCAGG	2038	2343	1968	1893	0.965653	0.807939	0.886796
CSNK2A1	CSNK2A1-16	TTCAGCTACGACTAATAGACTGG	6794	6269	5186	5517	0.763321	0.880045	0.821683
CSNK2A1	CSNK2A1-17	TTCTTTAATACTAGTTGGTGAGG	2089	2203	2296	2228	1.09909	1.01135	1.05522
CSNK2A2	CSNK2A2-1	AACTGGTTCGAAAACTTGGTCGG	1741	1929	1602	1798	0.920161	0.932089	0.926125
CSNK2A2	CSNK2A2-2	ACCGGATATCAAAGTCTGTCAGG	2344	1703	1583	2295	0.675341	1.34762	1.01148
CSNK2A2	CSNK2A2-3	ACGAGGCTCACGTCCCGAGCTGG	8349	8339	7309	8455	0.875434	1.01391	0.944672
CSNK2A2	CSNK2A2-4	AGGCTCACGTCCCGAGCTGGGGG	6073	5964	5010	6178	0.824963	1.03588	0.930422
CSNK2A2	CSNK2A2-5	CAGGGCCCGGGTCTACGCCGAGG	1555	1667	1252	1203	0.805145	0.721656	0.7634
CSNK2A2	CSNK2A2-6	CGAGGCTCACGTCCCGAGCTGGG	8735	8668	7567	8587	0.866285	0.990655	0.92847
CSNK2A2	CSNK2A2-7	GTCTGAGGAGCCGCGAGTACTGG	3423	3646	2934	3792	0.857143	1.04004	0.948593
CSNK2A2	CSNK2A2-8	TACCAACTGGTTCGAAAACTTGG	3706	3940	3136	3593	0.846195	0.911929	0.879062
CSNK2A2	CSNK2A2-9	TCTGAGGAGCCGCGAGTACTGGG	3423	3644	2934	3789	0.857143	1.03979	0.948467
CSNK2A2	CSNK2A2-10	TGTAGCTGCGACTGATAGATTGG	4477	4625	5259	5715	1.17467	1.23568	1.20517
CSNK2A3	CSNK2A3-1	AAAGCTACGACTAATAGACTGGG	6182	6086	4851	5195	0.784698	0.853598	0.819148
CSNK2A3	CSNK2A3-2	AAGCTACGACTAATAGACTGGGG	4879	4875	4091	4101	0.838491	0.841231	0.839861
CSNK2A3	CSNK2A3-3	AAGGCGGGGGTTCGTGACACAGG	6894	7210	5945	6548	0.862344	0.908183	0.885264
CSNK2A3	CSNK2A3-4	AGGCGGGGGTTCGTGACACAGGG	6892	7208	5945	6548	0.862594	0.908435	0.885515
CSNK2A3	CSNK2A3-5	GAAAGCTACGACTAATAGACTGG	6290	6183	4988	5289	0.793005	0.85541	0.824207
CSNK2A3	CSNK2A3-6	GTATGAGATTCTGAAGGCCCTGG	2925	2659	2839	2586	0.970598	0.972546	0.971572
CSNK2A3	CSNK2A3-7	TGTGTCACGAACCCCCGCCTTGG	6894	7210	5945	6548	0.862344	0.908183	0.885264
DAPK1	DAPK1-1	CAGAGGCGTTCGCCCATACTGGG	5234	4550	4328	4551	0.826901	1.00022	0.91356
DAPK1	DAPK1-2	GAACAGCACGAGCACGTAGCAGG	1278	1514	1474	1279	1.15336	0.844782	0.999073
DAPK1	DAPK1-3	GATAATCGACGAAACACCCTTGG	1888	1898	1477	1628	0.782309	0.857745	0.820027
DAPK1	DAPK1-4	GCACCTTGTCGCAAGCATTAAGG	3178	2759	2088	2164	0.657017	0.784342	0.72068
DAPK1	DAPK1-5	GCAGAGGCGTTCGCCCATACTGG	5236	4552	4334	4551	0.827731	0.99978	0.913756
DAPK1	DAPK1-6	GTGGAGTGTCTGGCCGAACATGG	2553	2487	2668	2626	1.04505	1.05589	1.05047
DAPK1	DAPK1-7	TACCAGAGTATCATCGCTTCTGG	2830	2522	2621	2441	0.926148	0.967883	0.947016
DAPK1	DAPK1-8	TCACCTTTCGAAGTCTTGCAAGG	1869	2156	1367	1702	0.731407	0.789425	0.760416
DAPK1	DAPK1-9	TGATTACTACGACACCGGCGAGG	1139	1471	948	1205	0.832309	0.819171	0.82574
DAPK1	DAPK1-10	TGCCAGAAGCGATGATACTCTGG	2450	2525	1770	2081	0.722449	0.824158	0.773304
DAPK2	DAPK2-1	AATCAGCTTGATGTGTGGAATGG	1609	2003	1648	2022	1.02424	1.00949	1.01686
DAPK2	DAPK2-2	ACTTCTTCACGATGGCAAACTGG	1280	1488	1199	1439	0.936719	0.96707	0.951894
DAPK2	DAPK2-3	AGGAGAGCTCTTCGATTTCCTGG	2847	3048	2990	3122	1.05023	1.02428	1.03725
DAPK2	DAPK2-4	CAGCTTCATTAAGCAGATCCTGG	3289	3464	3289	3929	1	1.13424	1.06712
DAPK2	DAPK2-5	CTATGAGAACCGCACCGACGTGG	1872	1970	1467	1614	0.783654	0.819289	0.801472
DAPK2	DAPK2-6	CTCCCGGCACTTCTTCACGATGG	2840	2120	2576	2788	0.907042	1.31509	1.11107
DAPK2	DAPK2-7	GAAGGTAGTTCACCCCATCCAGG	3646	3363	3227	3704	0.88508	1.1014	0.993239
DAPK2	DAPK2-8	TCACACCGCGCCGGCTCGCCCGG	1604	2015	1080	1400	0.673317	0.694789	0.684053
DAPK2	DAPK2-9	TCATTAAGCAGATCCTGGATGGG	1930	2387	1573	2112	0.815026	0.884793	0.849909
DAPK2	DAPK2-10	TTGGACTCCTCATTGAGGCCTGG	4364	4537	4234	4383	0.970211	0.966057	0.968134
DAPK3	DAPK3-1	ACTTCCGCACGATCGCAAACTGG	3520	4116	3484	3990	0.989773	0.969388	0.97958
DAPK3	DAPK3-2	AGTCGATGAGCTTGATTCGTGGG	4504	4841	4488	3989	0.996448	0.824003	0.910225
DAPK3	DAPK3-4	CACGATCGCAAACTGGCCGCTGG	1665	1969	1602	1800	0.962162	0.91417	0.938166
DAPK3	DAPK3-5	CGCCTGTCATCCAGCCGGCGTGG	2173	1995	1553	1609	0.71468	0.806516	0.760598
DAPK3	DAPK3-6	GAGCGGTGCATCCCCGTTCCTGG	6652	6410	6613	6340	0.994137	0.98908	0.991608
DAPK3	DAPK3-7	GGAACGGGGATGCACCGCTCAGG	6652	6410	6613	6340	0.994137	0.98908	0.991608
DAPK3	DAPK3-8	GGAGAAGGAGTCGCTGACGGAGG	894	1276	746	871	0.834452	0.682602	0.758527
DAPK3	DAPK3-9	GTGCGATGCGCTTAGAGTGCAGG	1964	1924	1463	1723	0.744908	0.89553	0.820219
DAPK3	DAPK3-10	GTGCGGAAGTGCCGGCAGAAGGG	2519	2752	2456	2278	0.97499	0.827762	0.901376
DCLK1	DCLK1-1	AACGGAGATCGATACTTCAAAGG	2553	2862	2253	2472	0.882491	0.863732	0.873111
DCLK1	DCLK1-2	ACACCGAGAGAGACGCCAGTGGG	2022	2378	1950	2534	0.964392	1.0656	1.015
DCLK1	DCLK1-3	ACCGGAGAAGTTCCGTTACCAGG	1812	2677	1815	1763	1.00166	0.658573	0.830114
DCLK1	DCLK1-4	ACCTTCTATGAGTTCTAACATGG	3066	2335	2907	3054	0.948141	1.30792	1.12803
DCLK1	DCLK1-5	AGCCGAGGGTCGCGGGTGAACGG	3208	2547	2870	2574	0.894638	1.0106	0.95262
DCLK1	DCLK1-6	AGCTGGAGCACTTCGACGAGCGG	5614	5556	5185	5915	0.923584	1.06461	0.994099
DCLK1	DCLK1-7	CAGCTCTCTACTCCGCGCTCAGG	1471	1693	1369	1312	0.930659	0.774956	0.852808
DCLK1	DCLK1-8	CTTCCTGGGCTGGTGGGTGATGG	6567	6799	6160	7436	0.938023	1.09369	1.01586
DCLK1	DCLK1-9	CTTGGCGACTTGCCTGAGCGCGG	1282	1460	1741	1642	1.35803	1.12466	1.24135
DCLK1	DCLK1-10	GAGTAGAGAGCTGACTACCAGGG	3574	3604	3325	3747	0.93033	1.03968	0.985004
DCLK1	DCLK1-12	GCACTTCGACGAGCGGGATAAGG	1738	1669	1730	1584	0.995397	0.949071	0.972234
DCLK1	DCLK1-13	GCTGGAGCACTTCGACGAGCGGG	5610	5556	5185	5913	0.924242	1.06425	0.994249
DCLK1	DCLK1-14	GGAGTAGAGAGCTGACTACCAGG	3574	3640	3356	3754	0.939004	1.03132	0.985161
DCLK1	DCLK1-15	GGCAGGGGACTTGCTACGCCTGG	5286	4773	4947	4968	0.935868	1.04085	0.988362
DCLK1	DCLK1-16	GGGGACTTGCTACGCCTGGACGG	2658	2319	2652	2336	0.997743	1.00733	1.00254
DCLK1	DCLK1-17	GGTATTTGATGGCGCTGGCTAGG	2168	2427	2486	2787	1.14668	1.14833	1.14751
DCLK1	DCLK1-18	GGTGGACGCAAGTGACGTAGAGG	1675	1670	1897	2072	1.13254	1.24072	1.18663
DCLK1	DCLK1-19	TAGGTTGTACAGCATCCCACTGG	3125	3229	2291	2308	0.73312	0.714772	0.723946
DCLK1	DCLK1-20	TATCACGGTGGACGATGTTCAGG	3212	3600	2979	2755	0.92746	0.765278	0.846369
DCLK1	DCLK1-21	TCAAAAGATCGGAACCGGTCTGG	1763	2152	1812	2077	1.02779	0.965149	0.996471
DCLK1	DCLK1-22	TCAATCAGAAGAACGATATTGGG	934	1120	1048	1052	1.12206	0.939286	1.03067
DCLK1	DCLK1-23	TCACGTTATCCGACAGAGTTCGG	3117	4125	3320	2532	1.06513	0.613818	0.839472
DCLK1	DCLK1-24	TCCATGTTAGAACTCATAGAAGG	3066	2335	2907	3054	0.948141	1.30792	1.12803
DCLK1	DCLK1-25	TCTCTGGCTTGATATCACGGTGG	1860	1666	1505	1801	0.80914	1.08103	0.945086
DCLK1	DCLK1-26	TTCCTGGGCTGGTGGGTGATGGG	6567	6799	6160	7436	0.938023	1.09369	1.01586
DCLK1	DCLK1-27	TTCTTTGTATTTCTAGTTAATGG	2269	1942	1935	1828	0.852799	0.941298	0.897048
DCLK1	DCLK1-28	TTTCTAGTTAATGGAACCCCTGG	566	850	606	917	1.07067	1.07882	1.07475
DCLK2	DCLK2-1	AGGCGCGCTTCTACCGGAACGGG	4499	4468	3601	4425	0.8004	0.990376	0.895388
DCLK2	DCLK2-2	CAGCACCAGGAGTATCGAGCTGG	1343	745	765	985	0.56962	1.32215	0.945884
DCLK2	DCLK2-3	CAGGTTCACGTTGTCCGACAGGG	2714	3168	2534	2891	0.933677	0.912563	0.92312
DCLK2	DCLK2-4	CCAAGAAGGCGCGCTTCTACCGG	2324	2361	1931	2317	0.830895	0.981364	0.906129
DCLK2	DCLK2-5	CCATCTCCAGCGACCGCTTCCGG	5897	4698	4582	5510	0.777005	1.17284	0.974922
DCLK2	DCLK2-6	CTCAGGTCCACCGTTTACATTGG	4229	5121	3919	4369	0.926697	0.853154	0.889925
DCLK2	DCLK2-7	GGCGCGCTTCTACCGGAACGGGG	4499	4468	3601	4425	0.8004	0.990376	0.895388
DCLK2	DCLK2-10	TGAAGTAGCGGTCCCCGTTCCGG	2722	2723	2458	2796	0.903012	1.02681	0.964911
DCLK3	DCLK3-1	AACCCAGTAGCAAGCCCCCCAGG	4151	3714	4064	4199	0.979041	1.13059	1.05481
DCLK3	DCLK3-2	ACCCAGTAGCAAGCCCCCCAGGG	4151	3714	4064	4197	0.979041	1.13005	1.05454
DCLK3	DCLK3-3	CCATGTTTGCTCCTGCTCATGGG	2767	2891	2111	2386	0.76292	0.82532	0.79412
DCLK3	DCLK3-4	CCGAGGCAAATCCTGCAAGTGGG	1539	1849	1646	1727	1.06953	0.934018	1.00177
DCLK3	DCLK3-5	CTGAAAGGAGACCACCGCTGTGG	6265	6227	6159	6160	0.983081	0.98924	0.986161
DCLK3	DCLK3-6	GAAGGGCCCAATGTATGATGTGG	4767	5135	4008	4678	0.84078	0.911003	0.875892
DCLK3	DCLK3-7	GCAACTTCGCTGCAGCTCTTGGG	2034	2071	2480	2386	1.21927	1.1521	1.18569
DCLK3	DCLK3-8	GCATCTGATAATTTCACCCGAGG	3392	3398	4013	3367	1.18308	0.990877	1.08698
DCLK3	DCLK3-9	GTCATCTAGTGAAAGCTCCTCGG	915	1127	1065	1387	1.16393	1.2307	1.19732
DCLK3	DCLK3-10	TGAAAGGAGACCACCGCTGTGGG	6120	6151	6038	6021	0.986601	0.978865	0.982733
DDR1	DDR1-1	ACCTATGACGGACATACCGTGGG	8245	6840	6409	6605	0.77732	0.965643	0.871481
DDR1	DDR1-2	AGCCCATGCGCCACAACCTAGGG	5935	5780	4988	4096	0.840438	0.708651	0.774544
DDR1	DDR1-3	ATGACGGACATACCGTGGGCGGG	3037	2725	2089	2369	0.68785	0.869358	0.778604
DDR1	DDR1-4	CACGGTATGTCCGTCATAGGTGG	5274	4169	4329	4373	0.820819	1.04893	0.934876
DDR1	DDR1-5	CCACAGGGGCGGTGTAAGACAGG	2821	2601	2138	2460	0.757887	0.94579	0.851839
DDR1	DDR1-6	CCGGGATGGTCGCCGCTGGATGG	1608	1623	1255	1500	0.780473	0.924214	0.852344
DDR1	DDR1-7	CTCAACGACTCCACCTATGACGG	1825	1578	1447	1596	0.792877	1.01141	0.902142
DDR1	DDR1-9	CTGTCTTACACCGCCCCTGTGGG	2821	2601	2138	2460	0.757887	0.94579	0.851839
DDR1	DDR1-11	GCCCCCGGCATGCCGTCCCTGGG	1205	1197	754	820	0.625726	0.685046	0.655386
DDR1	DDR1-12	GGGGGTAGAAGCGAACCAGTCGG	2517	2631	2574	2236	1.02265	0.849867	0.936256
DDR1	DDR1-13	GTGGAATGTCGCTTCCGGCGTGG	1344	1476	1516	1512	1.12798	1.02439	1.07618
DDR2	DDR2-1	ACAGTCGGGATGGCACTCGCTGG	2157	2599	2403	3013	1.11405	1.15929	1.13667
DDR2	DDR2-2	ATCTCTTGGCGGAACCGTCATGG	2776	3718	3072	3398	1.10663	0.913932	1.01028
DDR2	DDR2-3	CAGACACACCATCGGTCAATTGG	1852	2752	2457	1912	1.32667	0.694767	1.01072
DDR2	DDR2-4	CGGAACGAGAGTGCCACCAATGG	1406	1346	920	1119	0.654339	0.831352	0.742845
DDR2	DDR2-5	CGGACAAATCTGGCTACAATGGG	1273	1462	1164	1233	0.914375	0.843365	0.87887
DDR2	DDR2-6	GCGGAACCGTCATGGGAAACAGG	2310	2057	1772	1766	0.7671	0.858532	0.812816
DDR2	DDR2-7	GGGTCTGGGTGAAATCGTCCAGG	547	449	395	387	0.722121	0.861915	0.792018
DDR2	DDR2-8	TCTCTTGGCGGAACCGTCATGGG	2776	3718	3072	3398	1.10663	0.913932	1.01028
DDR2	DDR2-9	TGTTTGAATTTGACCGCATCAGG	3432	3111	2997	3209	0.873252	1.0315	0.952376
DDR2	DDR2-10	TTCATGGAGTGGTCGGTGACTGG	2818	2377	2270	2132	0.805536	0.896929	0.851232
DMPK	DMPK-1	CCGCACCTCGGCTGACATGTTGG	4580	4943	3771	4324	0.823362	0.874772	0.849067
DMPK	DMPK-2	CGAAGTCGGCCAGGCGGATGTGG	2390	2427	2667	2727	1.1159	1.12361	1.11975
DMPK	DMPK-3	CGCCGTGGAATCCGCGTAGAAGG	4331	4263	3944	4375	0.910644	1.02627	0.968458
DMPK	DMPK-4	CTCTGCCGCTGGTGGACGAAGGG	1938	2309	1712	1978	0.883385	0.856648	0.870016
DMPK	DMPK-5	CTTGCCATAGGTCTCCGCCGTGG	2286	2332	2408	2874	1.05337	1.23242	1.14289
DMPK	DMPK-6	GCCGTGGAATCCGCGTAGAAGGG	4331	4263	3944	4375	0.910644	1.02627	0.968458
DMPK	DMPK-7	GGAGCGGATTCCGGCCGAGATGG	682	575	490	651	0.718475	1.13217	0.925324
DMPK	DMPK-8	GGTCCAGGTGCGGTCGCTGGTGG	1470	1264	1534	1719	1.04354	1.35997	1.20175
DMPK	DMPK-9	TAGAAGCGCGCCATCTCGGCCGG	1944	1892	1621	1464	0.833848	0.773784	0.803816
DMPK	DMPK-10	TCTGAAGGTGATCGGACGCGGGG	2581	2929	2405	2625	0.931809	0.89621	0.91401
DMPK	DMPK-11	TTCTGAAGGTGATCGGACGCGGG	2581	2932	2405	2627	0.931809	0.895975	0.913892
DSTYK	DSTYK-1	AGCGAGCCCGTCTCGGGTCCCGG	2172	2090	1921	2012	0.884438	0.962679	0.923559
DSTYK	DSTYK-3	CGGCGCCTCCGCTTCACCTATGG	4043	4232	3593	3410	0.888697	0.805766	0.847231
DSTYK	DSTYK-5	GAATGATCCGCGAGCTGTGCCGG	1469	1583	1515	1614	1.03131	1.01958	1.02545
DSTYK	DSTYK-6	GCGGATCATTCCGCCGCCGCCGG	1211	1095	766	780	0.632535	0.712329	0.672432
DSTYK	DSTYK-7	GGAGGGCGACGGGGTGCCATGGG	940	966	843	623	0.896809	0.644928	0.770868
DSTYK	DSTYK-8	GGCACTTGACGTTACAATCCTGG	1665	1219	1026	1294	0.616216	1.06153	0.838871
DSTYK	DSTYK-9	GTCCCAGGTAGCGGCGGTAGCGG	2458	2852	2252	2288	0.916192	0.802244	0.859218
DYRK1A	DYRK1A-1	AGACGATTCTAGTCATAAGAAGG	1359	1794	1813	1885	1.33407	1.05072	1.1924
DYRK1A	DYRK1A-2	CACTTATGTTTGGCTGGCGACGG	1177	1039	762	961	0.647409	0.924928	0.786168
DYRK1A	DYRK1A-3	CGGTCTCCAGAGGTGCTACTGGG	2946	2946	3176	3794	1.07807	1.28785	1.18296
DYRK1A	DYRK1A-4	GAACGGAAGGTTTACAATGATGG	671	447	353	447	0.52608	1	0.76304
DYRK1A	DYRK1A-5	GAGAAACACCAATTTCCGAGGGG	772	701	646	890	0.836788	1.26961	1.0532
DYRK1A	DYRK1A-6	GATGGTTTCGAAACATAAAGTGG	885	1025	758	826	0.856497	0.805854	0.831175
DYRK1A	DYRK1A-7	GCGAAGACACCAACAGGGCCAGG	1577	1737	1634	1963	1.03614	1.13011	1.08313
DYRK1A	DYRK1A-8	GTTGCGCAAACTTTCGTGTTAGG	4120	3669	3300	2973	0.800971	0.810303	0.805637
DYRK1A	DYRK1A-9	TACTAAGTTCTGGAGTCGCAAGG	2081	1842	1894	2358	0.910139	1.28013	1.09513
DYRK1A	DYRK1A-10	TATGACTAGAATCGTCTCCCTGG	2534	2128	1901	2343	0.750197	1.10103	0.925616
DYRK1A	DYRK1A-11	TGAAAGAAGACGATGCATACAGG	2331	2725	2276	2641	0.976405	0.969174	0.97279
DYRK1A	DYRK1A-12	TGATCGTGTGGAGCAAGAATGGG	1034	741	709	953	0.685687	1.2861	0.985893
DYRK1A	DYRK1A-13	TTCAACCAAAATACACCCGAGGG	937	1098	1157	1287	1.23479	1.17213	1.20346
DYRK1B	DYRK1B-1	ACTATGCGAAGAAGAAGCGGCGG	1841	1982	1476	1967	0.801738	0.992432	0.897085
DYRK1B	DYRK1B-2	CACAGAGAGCTTACGCAGCGGGG	1466	1767	1446	2081	0.986357	1.1777	1.08203
DYRK1B	DYRK1B-5	CGTCATCATAACCATGGTTCAGG	2129	3222	2234	2391	1.04932	0.742086	0.895702
DYRK1B	DYRK1B-6	CTATGCGAAGAAGAAGCGGCGGG	1836	1929	1476	1964	0.803922	1.01814	0.911033
DYRK1B	DYRK1B-7	GCGTACCTGCGTGTGCTCCTGGG	2533	2770	2113	2668	0.834189	0.963177	0.898683
DYRK1B	DYRK1B-8	GGCTGAGGTTGCATCCCGGAAGG	1078	1267	998	1206	0.925788	0.951855	0.938822
DYRK1B	DYRK1B-9	TCAGCGAGACGCCGCGGAAGTGG	1709	2037	2066	2236	1.20889	1.09769	1.15329
DYRK1B	DYRK1B-10	TCAGGTTCAGCGAGACGCCGCGG	1702	2019	1748	1954	1.02703	0.967806	0.997416
DYRK1B	DYRK1B-11	TGTTGCGCAGGAGGTCGTACAGG	2550	2600	1764	1886	0.691765	0.725385	0.708575
DYRK2	DYRK2-1	ACAGCATTCATAGACGGCAGGGG	2052	2178	2079	2277	1.01316	1.04545	1.02931
DYRK2	DYRK2-2	ACCTGTAAGCCACGTGATCGTGG	13742	13971	12173	13536	0.885824	0.968864	0.927344
DYRK2	DYRK2-3	AGCGGCGGCCGAAGGTTTCCTGG	937	1076	1010	1256	1.07791	1.16729	1.1226
DYRK2	DYRK2-4	CAGCGCCGTTCGTCAGCTTCAGG	3246	3593	2940	3468	0.90573	0.96521	0.93547
DYRK2	DYRK2-5	CCACTCGATTCTGCAGTGCTTGG	6231	5586	4814	6568	0.772589	1.1758	0.974193
DYRK2	DYRK2-6	CCATCTTTAGGGCCACGTGCTGG	1535	1123	1073	877	0.699023	0.780944	0.739983
DYRK2	DYRK2-8	CTCCTTACCGGTCGGGTAGGCGG	4821	5237	4125	5250	0.855632	1.00248	0.929057
DYRK2	DYRK2-9	CTGTAAGCCACGTGATCGTGGGG	7984	7938	7227	7907	0.905185	0.996095	0.95064
DYRK2	DYRK2-10	GCAGGTGCCCCACGATCACGTGG	2875	3034	3344	3411	1.16313	1.12426	1.14369
DYRK2	DYRK2-11	GCTCCCGCCGCCTACCCGACCGG	2101	2260	2138	2649	1.01761	1.17212	1.09487
DYRK2	DYRK2-12	GGAATGAGAAGCGCTTCCACCGG	836	525	499	591	0.59689	1.12571	0.861302
DYRK2	DYRK2-13	GGCCTCCTTACCGGTCGGGTAGG	3990	3995	3701	4179	0.927569	1.04606	0.986813
DYRK2	DYRK2-14	GTGCTCACGACACAACCAAATGG	2720	2836	2368	3263	0.870588	1.15056	1.01058
DYRK2	DYRK2-15	TGCTCACGACACAACCAAATGGG	2691	2831	2341	3195	0.869937	1.12858	0.999257
DYRK2	DYRK2-16	TTACCGGTCGGGTAGGCGGCGGG	2050	2327	1609	2388	0.784878	1.02621	0.905546
DYRK3	DYRK3-1	ATTTGAACAGGGGGGACATTTGG	1748	1768	2162	2142	1.23684	1.21154	1.22419
DYRK3	DYRK3-2	CCATCTAGCTTATCGATATGAGG	2943	3284	2532	2638	0.860347	0.803289	0.831818
DYRK3	DYRK3-3	CGATAAGCTAGATGGTCTCGAGG	2681	2967	2184	2189	0.814621	0.737782	0.776202
DYRK3	DYRK3-4	CTTACATTTAGTCTTCTGGGTGG	2649	2860	2324	2374	0.877312	0.83007	0.853691
DYRK3	DYRK3-5	CTTTCATCGTCAAGCAGCTGAGG	3673	3700	3220	3733	0.876668	1.00892	0.942793
DYRK3	DYRK3-6	GTCTCGAGGTACATGAATATAGG	2126	1734	2132	1947	1.00282	1.12284	1.06283
DYRK3	DYRK3-7	GTTATTGGTGGTCCCAATAATGG	4397	4935	4059	4906	0.923129	0.994124	0.958627
DYRK3	DYRK3-8	TATGAACGTTATCCACATGCTGG	2220	2225	1716	2154	0.772973	0.96809	0.870531
DYRK3	DYRK3-9	TCACAAACTTCGACAGTACGTGG	4744	4814	4190	5310	0.883221	1.10303	0.993127
DYRK3	DYRK3-10	TCCAATACTATTCAGTCAGATGG	1012	1171	1075	1199	1.06225	1.02391	1.04308
DYRK3	DYRK3-11	TTGGTGGTCCCAATAATGGAGGG	1999	2339	2151	2438	1.07604	1.04233	1.05918
DYRK4	DYRK4-1	AAGTGAAATCCTGGGCTACGCGG	1009	946	1304	1031	1.29237	1.08985	1.19111
DYRK4	DYRK4-2	AGGAGCCGTGTCGAGCTTCTTGG	3363	3658	3710	3554	1.10318	0.971569	1.03738
DYRK4	DYRK4-3	CAACTCATACAAGTTGATTCTGG	1987	2119	2017	2387	1.0151	1.12647	1.07079
DYRK4	DYRK4-4	CTACAATGTGGTGCATATGAAGG	2672	2472	1867	2959	0.698728	1.19701	0.947867
DYRK4	DYRK4-5	CTCCAGAACTTCATAGCGGTAGG	2089	2128	1803	2155	0.863092	1.01269	0.93789
DYRK4	DYRK4-6	GAGAGTGAAGCGCCGAACTATGG	522	553	692	527	1.32567	0.952984	1.13933
DYRK4	DYRK4-7	GTTCTGGAGACAATCGGGAAGGG	1732	1943	1800	1694	1.03926	0.871848	0.955554
DYRK4	DYRK4-8	TGAAGCCAAGAAGCTCGACACGG	1281	1352	1344	1478	1.04918	1.0932	1.07119
DYRK4	DYRK4-9	TGAGCATGGCTTCTATCTGAAGG	2753	2080	3426	2594	1.24446	1.24712	1.24579
DYRK4	DYRK4-10	TGCCTACCGCTATGAAGTTCTGG	4262	4348	4466	4705	1.04786	1.08211	1.06499
EEF2K	EEF2K-1	AAAGTACACATCCCGGTCTACGG	4485	4558	3764	4262	0.839242	0.935059	0.887151
EEF2K	EEF2K-2	AAGTACACATCCCGGTCTACGGG	4481	4558	3764	4262	0.839991	0.935059	0.887525
EEF2K	EEF2K-3	CATGGCCAGCTCGGGGGGACTGG	2534	2858	1775	2242	0.700474	0.784465	0.742469
EEF2K	EEF2K-4	CCTCATTGCTCCTCGGCCGAAGG	3461	3692	3622	4027	1.04652	1.09074	1.06863
EEF2K	EEF2K-5	CGAGCTTGGGTCATCCGTGATGG	4307	4469	3889	4138	0.902949	0.925934	0.914441
EEF2K	EEF2K-7	GCGCTTCGCCACGTAGTTGGAGG	2141	2330	1776	2283	0.829519	0.979828	0.904674
EEF2K	EEF2K-8	GTAGCGCTTCGCCACGTAGTTGG	4074	4226	4118	4844	1.0108	1.14624	1.07852
EEF2K	EEF2K-9	GTGTCGAGTAGCACGTTCGGTGG	1962	2377	1919	2485	0.978084	1.04544	1.01176
EEF2K	EEF2K-10	TGCAGGTACAACGCCGTCACCGG	3370	4202	3985	5056	1.18249	1.20324	1.19286
EGFR	EGFR-1	ACCTAGAAATCATACGCGGCAGG	1436	1253	1180	1180	0.821727	0.94174	0.881733
EGFR	EGFR-2	AGCGATGCGACCCTCCGGGACGG	3311	3252	2243	1969	0.677439	0.605474	0.641456
EGFR	EGFR-3	ATAACTGTGAGGTGGTCCTTGGG	1813	1901	689	853	0.380033	0.448711	0.414372
EGFR	EGFR-4	ATGCGACCCTCCGGGACGGCCGG	2410	2305	1805	1582	0.748963	0.686334	0.717648
EGFR	EGFR-5	CCCCCGGGAGAGCGACTGCCTGG	2427	2865	2015	2133	0.830243	0.744503	0.787373
EGFR	EGFR-6	CGGAATTTGCGGCAGACCTATGG	1739	1578	925	1082	0.531915	0.685678	0.608796
EGFR	EGFR-7	CTGCCCGGCGAGTCGGGCTCTGG	1108	1345	651	565	0.587545	0.420074	0.50381
EGFR	EGFR-8	CTGCGCTCTGCCCGGCGAGTCGG	5068	5870	3323	4704	0.655683	0.801363	0.728523
EGFR	EGFR-10	GTGTGTAACGGAATAGGTATTGG	2415	2796	873	1436	0.361491	0.513591	0.437541
EGFR	EGFR-11	TCTGCAGTGTGTAACGGAATAGG	3117	2843	1269	1388	0.407122	0.488217	0.447669
EGFR	EGFR-12	TGAACCGCACGGCGCCATGCAGG	2724	2251	1268	1171	0.465492	0.520213	0.492853
EGFR	EGFR-13	TGCAAATAAAACCGGACTGAAGG	1951	1968	1069	1355	0.547924	0.688516	0.61822
EGFR	EGFR-14	TGCGACACTTACAGCTGCCCAGG	3339	3554	1626	2012	0.486972	0.566123	0.526547
EGFR	EGFR-15	TGCGCTCTGCCCGGCGAGTCGGG	5063	5870	3321	4704	0.655935	0.801363	0.728649
EIF2AK1	EIF2AK1-1	ATATTCGGGGTCCGGGCCCTCGG	2126	1843	1725	1951	0.811383	1.0586	0.934991
EIF2AK1	EIF2AK1-2	ATCAAAAACGGCTTACCTCGTGG	2038	1974	1514	1942	0.742885	0.983789	0.863337
EIF2AK1	EIF2AK1-3	ATCCCTCACCGTCATATTCGGGG	1870	1613	1734	1792	0.927273	1.11097	1.01912
EIF2AK1	EIF2AK1-4	CACCGTCATATTCGGGGTCCGGG	6561	6752	5235	5503	0.797897	0.815018	0.806457
EIF2AK1	EIF2AK1-5	CGATCCCTCACCGTCATATTCGG	6533	6004	5655	5633	0.865605	0.938208	0.901907
EIF2AK1	EIF2AK1-6	CGCGCGCGGCCGGCGATGCAGGG	2982	2535	2955	3270	0.990946	1.28994	1.14044
EIF2AK1	EIF2AK1-7	GCCATCGACTTTCCCGCCGAGGG	7690	7836	6409	7664	0.83342	0.97805	0.905735
EIF2AK1	EIF2AK1-8	GCGGGAAAGTCGATGGCCGGCGG	2647	2855	2365	2295	0.893464	0.803853	0.848659
EIF2AK1	EIF2AK1-9	GGCCATCGACTTTCCCGCCGAGG	7692	7936	6443	7709	0.837624	0.971396	0.90451
EIF2AK1	EIF2AK1-10	TCACCGTCATATTCGGGGTCCGG	6561	6755	5235	5503	0.797897	0.814656	0.806276
EIF2AK1	EIF2AK1-11	TCGGCGGGAAAGTCGATGGCCGG	7627	7965	6464	7640	0.847515	0.959196	0.903356
EIF2AK2	EIF2AK2-1	AAACAGTTCTTCGTTGCTTATGG	3285	3096	2946	3687	0.896804	1.19089	1.04385
EIF2AK2	EIF2AK2-3	AATACATACCGTCAGAAGCAGGG	3471	4020	3913	3840	1.12734	0.955224	1.04128
EIF2AK2	EIF2AK2-4	ACCTACCTCCTATCATGTGGAGG	1488	1907	1770	1854	1.18952	0.972208	1.08086
EIF2AK2	EIF2AK2-5	ATTATGAACAGTGTGCATCGGGG	2496	3171	2421	2474	0.969952	0.780196	0.875074
EIF2AK2	EIF2AK2-6	CAGGACCTCCACATGATAGGAGG	2700	3427	2397	3078	0.887778	0.898162	0.89297
EIF2AK2	EIF2AK2-7	GCAACCTACCTCCTATCATGTGG	3669	4329	3915	4077	1.06705	0.941788	1.00442
EIF2AK2	EIF2AK2-8	TAATACATACCGTCAGAAGCAGG	3516	4033	3955	3850	1.12486	0.954624	1.03974
EIF2AK2	EIF2AK2-9	TGGTACAGGTTCTACTAAACAGG	2009	1352	1771	2140	0.881533	1.58284	1.23219
EIF2AK2	EIF2AK2-10	TTATGAACAGTGTGCATCGGGGG	2496	3171	2421	2474	0.969952	0.780196	0.875074
EIF2AK3	EIF2AK3-1	AGCGACGCGAGTACCGGCGGCGG	3788	3630	3384	3550	0.893347	0.977961	0.935654
EIF2AK3	EIF2AK3-2	AGCTCTGGGTTGTCGCCAATGGG	3851	3642	4047	4258	1.0509	1.16914	1.11002
EIF2AK3	EIF2AK3-3	CAACAACGTTTATTGTGCGCAGG	3929	3595	4630	3695	1.17842	1.02782	1.10312
EIF2AK3	EIF2AK3-4	CAGAGTTGCGACCGCGCGGCAGG	2478	2809	2400	2628	0.968523	0.935564	0.952044
EIF2AK3	EIF2AK3-5	CGCCGGTACTCGCGTCGCTGAGG	8017	7254	7064	8025	0.881128	1.10629	0.993707
EIF2AK3	EIF2AK3-6	CTCAGCGACGCGAGTACCGGCGG	8017	7254	7064	8025	0.881128	1.10629	0.993707
EIF2AK3	EIF2AK3-7	GCTGGGGCTCGCGGCAAGGACGG	831	962	751	1075	0.90373	1.11746	1.0106
EIF2AK3	EIF2AK3-8	GGAGGCGGCGTTCGGCCTCGGGG	1535	1457	1543	1782	1.00521	1.22306	1.11414
EIF2AK3	EIF2AK3-9	TCGTCTGGTTCCGGACCCCGAGG	2127	2628	2406	2620	1.13117	0.996956	1.06406
EIF2AK3	EIF2AK3-10	TGGAGCGCGCCATCAGCCCGGGG	1853	1613	1359	1706	0.733405	1.05766	0.895531
EIF2AK4	EIF2AK4-1	AGAGCAAGACGACTCCATCGTGG	1466	1912	962	1525	0.656207	0.797594	0.726901
EIF2AK4	EIF2AK4-2	AGGCCGTCTGTGTCGCTCGCCGG	3149	2707	2048	2721	0.650365	1.00517	0.827768
EIF2AK4	EIF2AK4-3	ATCGAGACACCGTCAGACTCTGG	2060	1400	1396	1448	0.67767	1.03429	0.855978
EIF2AK4	EIF2AK4-6	GAGCACTTCGGGCGAGCGCTCGG	1414	1587	1545	1302	1.09264	0.820416	0.95653
EIF2AK4	EIF2AK4-7	GCAAGGTAGCGTACTACATTTGG	2143	2097	1835	1951	0.856276	0.930377	0.893326
EIF2AK4	EIF2AK4-8	GCGGCCGGACGCTTGCGGACCGG	806	868	750	1140	0.930521	1.31336	1.12194
EIF2AK4	EIF2AK4-9	GCTATAGTCCGTAATCTTGACGG	1416	1232	1350	1127	0.95339	0.914773	0.934081
EIF2AK4	EIF2AK4-10	TTGGAAGTCCGCGCCGTAAATGG	2721	3170	2802	3234	1.02977	1.02019	1.02498
EPHA1	EPHA1-1	ACCACTGGCTTCGCTCCAATTGG	2713	2821	2625	2087	0.967564	0.739809	0.853686
EPHA1	EPHA1-2	AGCAGATACGGGGGGACGCCAGG	877	1043	856	940	0.976055	0.901246	0.938651
EPHA1	EPHA1-3	CAATTGGATCTACCGCGGGGAGG	994	1148	1035	1319	1.04125	1.14895	1.0951
EPHA1	EPHA1-4	CCCTAGCGGCTCCTACCGGATGG	2271	2253	2641	2270	1.16292	1.00755	1.08523
EPHA1	EPHA1-5	CCGACGGCCCTTGTTCCAGAAGG	2696	2535	3206	3210	1.18917	1.26627	1.22772
EPHA1	EPHA1-6	CGGCTCCTACCGGATGGACATGG	3455	3264	2580	2968	0.746744	0.909314	0.828029
EPHA1	EPHA1-7	CTCCAATTGGATCTACCGCGGGG	3114	3839	3084	3779	0.990366	0.984371	0.987369
EPHA1	EPHA1-8	TCACAGTGGCACCGTCCTACAGG	2563	2346	2650	2594	1.03394	1.10571	1.06983
EPHA1	EPHA1-9	TCATAGGTCAGGTTCGCCCCAGG	6234	5825	5520	5932	0.885467	1.01837	0.951918
EPHA1	EPHA1-10	TGGGCGTGCACTTCTCGCCGGGG	3743	4502	3263	3615	0.871761	0.802976	0.837369
EPHA10	EPHA10-1	AACACAGAGGTGCGCGAGATCGG	2768	2578	2250	2356	0.812861	0.913887	0.863374
EPHA10	EPHA10-2	AGTCTTCTCACCTTCCTCGGCGG	3773	3279	3458	3145	0.916512	0.959134	0.937823
EPHA10	EPHA10-4	CAGACTGGCTGGATAAGCCGTGG	2110	2213	1880	2101	0.890995	0.94939	0.920193
EPHA10	EPHA10-5	CCCTGCCTGGCGCGGTAGGAAGG	2816	2639	3000	3573	1.06534	1.35392	1.20963
EPHA10	EPHA10-6	CCGCAAAATCGACACGATCGCGG	2309	2539	2149	2171	0.930706	0.855061	0.892883
EPHA10	EPHA10-7	CGAGATCCGATACTACGAGAAGG	1144	817	590	565	0.515734	0.691554	0.603644
EPHA10	EPHA10-8	CGAGTGCGCCACGCACGTTCCGG	3372	3564	3219	3552	0.954626	0.996633	0.97563
EPHA10	EPHA10-9	CGCCGCTGATCTCCTCCCACTGG	3564	4168	3797	3361	1.06538	0.806382	0.935879
EPHA10	EPHA10-10	CGCCTAGGCGGGGACGCCCACGG	780	960	1029	795	1.31923	0.828125	1.07368
EPHA10	EPHA10-12	CTGGCTGCCGCCGGCCGACTCGG	3827	3122	3340	3475	0.872746	1.11307	0.992907
EPHA10	EPHA10-13	GCACACTTGGTACGTGCGGATGG	3503	3001	2734	2711	0.780474	0.903366	0.84192
EPHA10	EPHA10-14	GCCGCGCTCAACGGCGTCTCGGG	2329	2179	2309	2245	0.991413	1.03029	1.01085
EPHA10	EPHA10-15	GCGAGTAGGTGACGTCCGAGCGG	1108	1176	814	1096	0.734657	0.931973	0.833315
EPHA10	EPHA10-16	GGAGACGGTGACCTGCGCGTAGG	622	823	479	757	0.770096	0.919806	0.844951
EPHA10	EPHA10-17	GGTCTCCTTGCAGGTACCCGCGG	1970	2129	2103	2395	1.06751	1.12494	1.09623
EPHA10	EPHA10-18	TGCAGGTACCCGCGGCGCCAGGG	4742	5135	4097	5118	0.863981	0.996689	0.930335
EPHA10	EPHA10-19	TGGACCGGCGCAGGTCTCCATGG	1731	2174	1673	1876	0.966493	0.862925	0.914709
EPHA10	EPHA10-20	TTGCAGGTACCCGCGGCGCCAGG	4742	5135	4097	5118	0.863981	0.996689	0.930335
EPHA2	EPHA2-1	CCACACAGGCACCGATATCCTGG	2238	1892	1767	2353	0.789544	1.24366	1.0166
EPHA2	EPHA2-2	CCAGGAGACGCTAAGCGAGGTGG	1333	1396	1320	1220	0.990248	0.873926	0.932087
EPHA2	EPHA2-3	CGAGGTCACTTACCGCAAGAAGG	3549	3284	3671	3055	1.03438	0.930268	0.982322
EPHA2	EPHA2-4	CGTGTGCAAGGCATCGACGCTGG	2877	3265	3038	3947	1.05596	1.20888	1.13242
EPHA2	EPHA2-5	CTACAATGTGCGCCGCACCGAGG	4103	3814	3657	3401	0.891299	0.891715	0.891507
EPHA2	EPHA2-6	CTACTATGCCGAGTCGGACCTGG	1614	1402	1241	1820	0.768897	1.29815	1.03352
EPHA2	EPHA2-7	GCTCCAGGAGACGCTAAGCGAGG	2424	2489	2681	2207	1.10602	0.886701	0.996362
EPHA2	EPHA2-8	GTGTGCAAGGCATCGACGCTGGG	2877	3262	3038	3947	1.05596	1.20999	1.13298
EPHA2	EPHA2-9	TACAATGTGCGCCGCACCGAGGG	4103	3812	3657	3401	0.891299	0.892183	0.891741
EPHA2	EPHA2-10	TCACACACCCGTATGGCAAAGGG	2250	2016	2173	2212	0.965778	1.09722	1.0315
EPHA3	EPHA3-1	ACCGCAGCAAACTGTCTTGGTGG	2525	2060	2437	2893	0.965149	1.40437	1.18476
EPHA3	EPHA3-2	ATGAACATTACACACCCATCAGG	2289	2376	2472	2139	1.07995	0.900253	0.9901
EPHA3	EPHA3-3	CTCTGTTCTCGACAGCTTCGGGG	7256	7145	7142	7803	0.984289	1.09209	1.03819
EPHA3	EPHA3-4	GAGTCCATGGGTACCGTGTCTGG	3825	4135	4353	4634	1.13804	1.12068	1.12936
EPHA3	EPHA3-5	GCTCTGTTCTCGACAGCTTCGGG	11543	11078	11079	12171	0.959802	1.09866	1.02923
EPHA3	EPHA3-6	GGATCTCTTATCCATCACATGGG	300	233	350	560	1.16667	2.40343	1.78505
EPHA3	EPHA3-7	GTACTGCAGTACATCCTTGGAGG	2057	2012	2045	2370	0.994166	1.17793	1.08605
EPHA3	EPHA3-8	GTTTCCAGACACGGTACCCATGG	2458	2292	2752	2579	1.11961	1.12522	1.12241
EPHA3	EPHA3-9	TCACGGGTACAAGCCATGGATGG	5115	5076	4455	5178	0.870968	1.02009	0.945531
EPHA3	EPHA3-10	TCCGATCTTTCTTAATCGTCAGG	1479	1357	1341	1397	0.906694	1.02948	0.968085
EPHA3	EPHA3-11	TCCTGACGATTAAGAAAGATCGG	1525	1469	1424	1520	0.93377	1.03472	0.984244
EPHA3	EPHA3-12	TCTTTCTTAATCGTCAGGACAGG	696	822	724	721	1.04023	0.877129	0.958679
EPHA3	EPHA3-13	TGCTCTGTTCTCGACAGCTTCGG	11543	11081	11081	12171	0.959976	1.09837	1.02917
EPHA3	EPHA3-14	TTGCAGGAACACTTGCCAATGGG	1780	2612	2329	2255	1.30843	0.863323	1.08588
EPHA3	EPHA3-15	TTGTGTCAACAATTCTAAGGAGG	2137	2023	1873	2252	0.876462	1.1132	0.99483
EPHA3	EPHA3-16	TTGTTTGTAGCTTGTCGACCAGG	5607	5330	5285	5459	0.942572	1.0242	0.983387
EPHA4	EPHA4-1	AATAGTCTTCCGGGCGTCATGGG	4284	3276	4133	3744	0.964753	1.14286	1.0538
EPHA4	EPHA4-2	ACACCGAGATCCGGGATGTAGGG	2112	2286	1439	2267	0.681345	0.991689	0.836517
EPHA4	EPHA4-3	AGCATACAACTTACGGGTGCAGG	6115	5112	5055	4934	0.826656	0.96518	0.895918
EPHA4	EPHA4-4	AGGGTATACCCCGCGAATGAAGG	3684	2957	2889	3742	0.784202	1.26547	1.02484
EPHA4	EPHA4-5	ATTACCCCATTGGGCCGATCTGG	3505	3765	3287	4089	0.937803	1.08606	1.01193
EPHA4	EPHA4-6	CAATAGTCTTCCGGGCGTCATGG	4286	3276	4133	3753	0.964302	1.1456	1.05495
EPHA4	EPHA4-7	CCGCTCTTACCTTCATTCGCGGG	6327	7654	5486	7261	0.867078	0.948654	0.907866
EPHA4	EPHA4-8	CGCTCTTACCTTCATTCGCGGGG	6327	7652	5486	7261	0.867078	0.948902	0.90799
EPHA4	EPHA4-9	GCATACAACTTACGGGTGCAGGG	6113	5112	5055	4934	0.826926	0.96518	0.896053
EPHA4	EPHA4-10	TTCATTCGCGGGGTATACCCTGG	3684	2957	2889	3742	0.784202	1.26547	1.02484
EPHA5	EPHA5-1	AAATGCACTGCAGCGCCGAAGGG	2387	2049	2387	2289	1	1.11713	1.05857
EPHA5	EPHA5-2	AATGCACTGCAGCGCCGAAGGGG	2387	2049	2385	2289	0.999162	1.11713	1.05815
EPHA5	EPHA5-4	ATGATTCCATTGGGACGATCTGG	1405	1587	1263	1706	0.898932	1.07498	0.986958
EPHA5	EPHA5-5	CAAGAACCAGATCGTCCCAATGG	4139	4866	3866	4500	0.934042	0.924784	0.929413
EPHA5	EPHA5-6	CACCTCGACGGGCTCCCCTCTGG	1542	1426	1733	1532	1.12387	1.07433	1.0991
EPHA5	EPHA5-7	CATCTCCCTACCTTCGTTGCTGG	5453	5304	4505	5428	0.826151	1.02338	0.924765
EPHA5	EPHA5-9	GCCTGACACTTCGAGCAATTGGG	2010	1957	1946	2073	0.968159	1.05927	1.01372
EPHA5	EPHA5-10	GTCCAGAGGGGAGCCCGTCGAGG	1850	1727	1221	1673	0.66	0.968732	0.814366
EPHA5	EPHA5-11	TTGCACATGCATTTCCCGATGGG	2290	2810	3014	2482	1.31616	0.883274	1.09972
EPHA6	EPHA6-1	ACAACTGTACTGGGAGAGCTAGG	3254	3040	3067	2804	0.942532	0.922368	0.93245
EPHA6	EPHA6-2	ACAGTGACCACGGATCAAGATGG	1583	1378	1108	1454	0.699937	1.05515	0.877545
EPHA6	EPHA6-3	ACCCCGTACTTCAACCAAAGAGG	3816	4574	4311	4564	1.12972	0.997814	1.06377
EPHA6	EPHA6-4	AGAAAACACGGACTGAAACCAGG	2526	2083	2239	2291	0.886382	1.09986	0.993119
EPHA6	EPHA6-5	AGAGCCTAGGAGAACCATGGGGG	4520	4583	4075	5169	0.901549	1.12786	1.01471
EPHA6	EPHA6-6	AGTGAATCCGCCAACAGCGGCGG	3358	3371	3538	3344	1.0536	0.991991	1.0228
EPHA6	EPHA6-7	ATAGCCACCGCCGCTGTTGGCGG	3534	3544	3196	3924	0.904358	1.10722	1.00579
EPHA6	EPHA6-8	ATTCGTATTGAGAGAGTCATTGG	6440	6613	5404	6262	0.83913	0.946923	0.893027
EPHA6	EPHA6-9	CAAACATCATTCGCCTAGAAGGG	5366	5542	4763	5577	0.887626	1.00632	0.946971
EPHA6	EPHA6-10	CCAAACATCATTCGCCTAGAAGG	5366	5542	4805	5577	0.895453	1.00632	0.950884
EPHA6	EPHA6-11	CCAAGTTACGAACAGTGAAGGGG	3833	2887	2319	3560	0.605009	1.23311	0.919062
EPHA6	EPHA6-12	CGCTTCATCCCAAGACATACAGG	2254	2349	1574	2167	0.698314	0.92252	0.810417
EPHA6	EPHA6-13	CTCTTCTTTGCCGATCCATGTGG	3860	3481	3501	3622	0.906995	1.04051	0.97375
EPHA6	EPHA6-14	CTGAAATGGATGAACATAATAGG	2344	2168	1845	2256	0.787116	1.04059	0.913853
EPHA6	EPHA6-15	CTGCCGCCACTTCTCTTTAAGGG	3553	3504	3154	3270	0.887701	0.933219	0.91046
EPHA6	EPHA6-16	GAATCCGCCAACAGCGGCGGTGG	1218	1519	1650	1357	1.35468	0.893351	1.12402
EPHA6	EPHA6-17	GAGAGCCTAGGAGAACCATGGGG	4523	4583	4075	5169	0.900951	1.12786	1.01441
EPHA6	EPHA6-18	GAGAGTGAATCCGCCAACAGCGG	4266	3859	3555	4084	0.833333	1.05831	0.945819
EPHA6	EPHA6-19	GAGCCTAGGAGAACCATGGGGGG	4479	4544	3958	5148	0.883679	1.13292	1.0083
EPHA6	EPHA6-20	GCCAAGTTACGAACAGTGAAGGG	3835	2887	2319	3560	0.604694	1.23311	0.918904
EPHA6	EPHA6-21	GCGATCACCCAAATCCATCTGGG	4171	3603	3937	4208	0.943898	1.16792	1.05591
EPHA6	EPHA6-22	GCTTGATACAACAACTGTACTGG	1745	1411	1305	1328	0.747851	0.941176	0.844514
EPHA6	EPHA6-23	GTCCCGGGAACAGGGCACGAGGG	1770	1628	1645	1229	0.929379	0.754914	0.842146
EPHA6	EPHA6-24	GTGATAGCCACCGCCGCTGTTGG	6992	7717	6407	7059	0.916333	0.914734	0.915533
EPHA6	EPHA6-25	GTGGGCGTTTGAAGACACCAGGG	2124	2085	2006	2053	0.944444	0.984652	0.964548
EPHA6	EPHA6-26	GTTCCATTACATTACATACCTGG	2151	1604	1744	2148	0.810786	1.33915	1.07497
EPHA6	EPHA6-27	TAGGCCCATTCACACATACCAGG	5849	6013	4992	5361	0.853479	0.891568	0.872524
EPHA6	EPHA6-28	TCAACCCTTGGAATGGTATCAGG	5561	5527	4891	5294	0.879518	0.957843	0.918681
EPHA6	EPHA6-29	TCCTCTTTGGTTGAAGTACGGGG	3812	4526	4316	4566	1.13221	1.00884	1.07053
EPHA6	EPHA6-30	TCGTATTGAGAGAGTCATTGGGG	4009	4271	3390	3713	0.845597	0.869351	0.857474
EPHA6	EPHA6-31	TGCGATCACCCAAATCCATCTGG	4171	3603	3937	4208	0.943898	1.16792	1.05591
EPHA6	EPHA6-32	TTCGTATTGAGAGAGTCATTGGG	6433	6613	5404	6262	0.840044	0.946923	0.893483
EPHA7	EPHA7-1	ACAACTGGCTGCGGACTAACTGG	2968	2441	2549	2611	0.858827	1.06964	0.964236
EPHA7	EPHA7-2	ACACCTGGTATGTTCGTATCGGG	9316	8969	7335	8316	0.787355	0.927194	0.857274
EPHA7	EPHA7-4	CACCTGGTATGTTCGTATCGGGG	9316	8969	7335	8316	0.787355	0.927194	0.857274
EPHA7	EPHA7-5	CCCTCGAACCTCGACTAAAGAGG	8417	7847	8255	8364	0.980753	1.06589	1.02332
EPHA7	EPHA7-6	CCTCTTTAGTCGAGGTTCGAGGG	8417	7847	8255	8364	0.980753	1.06589	1.02332
EPHA7	EPHA7-7	CTTGTGCACGCAACGTATGGTGG	6714	5312	5471	5660	0.814864	1.06551	0.940188
EPHA7	EPHA7-8	TCACTTGTGCACGCAACGTATGG	9485	8026	8292	8912	0.874222	1.11039	0.992307
EPHA7	EPHA7-9	TCCTCTTTAGTCGAGGTTCGAGG	8417	7834	8255	8361	0.980753	1.06727	1.02401
EPHA7	EPHA7-10	TTGTGCACGCAACGTATGGTGGG	6712	5310	5468	5658	0.81466	1.06554	0.940099
EPHA8	EPHA8-1	ACGCGCCGGGCGCCGTCTCGGGG	2421	2234	1766	2316	0.729451	1.03671	0.883078
EPHA8	EPHA8-2	CATGCTGTTGCAGTCGCGCAGGG	4938	5100	4048	4551	0.819765	0.892353	0.856059
EPHA8	EPHA8-3	CCCTGCCATGGTGCGCAATCTGG	4041	4418	4244	4234	1.05024	0.958352	1.00429
EPHA8	EPHA8-4	CCTGGAGTCGGACCGCGACCTGG	3197	3144	2857	2883	0.89365	0.916985	0.905318
EPHA8	EPHA8-5	CTGCACACGCATTTGCCGATGGG	5779	6403	5096	5555	0.881813	0.867562	0.874688
EPHA8	EPHA8-6	GATCTCAGCATAGACGCGCCGGG	2528	2189	2823	2943	1.11669	1.34445	1.23057
EPHA8	EPHA8-7	GCATGCTGTTGCAGTCGCGCAGG	4979	5100	4048	4551	0.813015	0.892353	0.852684
EPHA8	EPHA8-8	GCTCTGGGTCGTCACGGCCGCGG	1684	1689	1644	1912	0.976247	1.13203	1.05414
EPHA8	EPHA8-9	GTAGAAGCCGCGCTTGCTGAGGG	1777	1965	2295	2383	1.2915	1.21272	1.25211
EPHA8	EPHA8-10	GTGCCGGCTACGAGGAGCGGCGG	1782	1840	1911	1829	1.07239	0.994022	1.03321
EPHA8	EPHA8-11	TCTGCCCCGCCCGCTCTTGACGG	4445	4088	3384	4250	0.761305	1.03963	0.900467
EPHA8	EPHA8-12	TGATCTCAGCATAGACGCGCCGG	2528	2189	2823	2943	1.11669	1.34445	1.23057
EPHA8	EPHA8-13	TGGACACGTCGACCATCCACGGG	1778	1790	1833	2211	1.03093	1.2352	1.13306
EPHB1	EPHB1-1	AAAGTCCGCTCGGTAATAACCGG	2305	2143	2364	2396	1.0256	1.11806	1.07183
EPHB1	EPHB1-2	ACGATGGAGATAACATTGCGGGG	1219	1484	1453	1655	1.19196	1.11523	1.15359
EPHB1	EPHB1-3	CATCTCTGTGTAGATGCGATGGG	2408	2229	2271	2499	0.943106	1.12113	1.03212
EPHB1	EPHB1-4	CCACCTTCATCAACCGGCGGGGG	2318	2106	2226	2268	0.960311	1.07692	1.01862
EPHB1	EPHB1-5	CCGGTCCGACAGGTGCAGATGGG	2889	2975	3128	3143	1.08273	1.05647	1.0696
EPHB1	EPHB1-6	GACGGCCAATCCTGCGTCCGGGG	936	860	654	768	0.698718	0.893023	0.795871
EPHB1	EPHB1-8	TCGGACCGGTTATTACCGAGCGG	2947	2963	2708	3068	0.918901	1.03544	0.977169
EPHB1	EPHB1-9	TCGGTAATAACCGGTCCGACAGG	2950	2963	2708	3070	0.917966	1.03611	0.977039
EPHB1	EPHB1-10	TGGAGACGCGGCACTCCGTCAGG	1789	1643	1206	1544	0.67412	0.939744	0.806932
EPHB2	EPHB2-2	ACCAAGTTTATCCGGCGCCGTGG	5716	5457	5463	5759	0.955738	1.05534	1.00554
EPHB2	EPHB2-3	CATCTCCACGTGGATGCGGTGGG	372	397	308	416	0.827957	1.04786	0.937908
EPHB2	EPHB2-4	CCTGGATCTCGAAGGTGTACTGG	3047	3434	3071	3532	1.00788	1.02854	1.01821
EPHB2	EPHB2-5	GAAGTGGTCCGGCTGTTGATGGG	2654	2685	2823	2336	1.06368	0.870019	0.966848
EPHB2	EPHB2-6	GCCACGGCGCCGGATAAACTTGG	5711	5457	5462	5759	0.9564	1.05534	1.00587
EPHB2	EPHB2-7	GGCTACGGACCAAGTTTATCCGG	1909	1960	1396	1746	0.731273	0.890816	0.811045
EPHB2	EPHB2-8	GGCTTCGAGGCCGTTGAGAATGG	3564	3779	3120	3966	0.875421	1.04948	0.962452
EPHB2	EPHB2-9	TCTCGGCCTCCGGAGTCGCGGGG	1998	1922	1407	1890	0.704204	0.983351	0.843777
EPHB2	EPHB2-10	TTTGCACATGCAGCGCCCGATGG	2046	2748	2597	2664	1.26931	0.969432	1.11937
EPHB3	EPHB3-1	ATATTCACGGCCGCATAACGAGG	4451	4301	3629	3614	0.815322	0.84027	0.827796
EPHB3	EPHB3-2	CACCTGCATCCCTAACGCCGTGG	4619	4764	4469	4414	0.967525	0.926532	0.947029
EPHB3	EPHB3-3	CCGACACCTCCACGGCGTTAGGG	2174	2254	2050	2663	0.942962	1.18146	1.06221
EPHB3	EPHB3-4	CTGCATCCCTAACGCCGTGGAGG	2016	2202	1871	2006	0.928075	0.91099	0.919533
EPHB3	EPHB3-5	GAATCCCATCCGCACATACCAGG	1284	1056	847	981	0.659657	0.928977	0.794317
EPHB3	EPHB3-6	GCAGGCGGTCAACGGTGTCTCGG	2998	2386	2043	2798	0.681454	1.17267	0.927064
EPHB3	EPHB3-7	GGATGTGCAGCGGGTCTACGTGG	2917	3800	3002	3516	1.02914	0.925263	0.977201
EPHB3	EPHB3-8	GGCTTCGCACGGGGTTCATCTGG	1346	1286	1307	1243	0.971025	0.966563	0.968794
EPHB3	EPHB3-9	TAGTCCAGGATGACTCCGTTGGG	2554	2851	2568	2885	1.00548	1.01193	1.0087
EPHB3	EPHB3-10	TTCACGGCCGCATAACGAGGCGG	1374	1761	1173	1196	0.853712	0.67916	0.766436
EPHB4	EPHB4-1	AATGTCAAGACGCTGCGTCTGGG	2848	3482	2517	2848	0.883778	0.817921	0.850849
EPHB4	EPHB4-2	AGGCGGGAAACCACGCTCCGCGG	1621	1681	1412	1495	0.871067	0.889352	0.880209
EPHB4	EPHB4-3	AGTCTCACCCTCTCGGTCAGTGG	2977	2614	2752	2925	0.924421	1.11897	1.0217
EPHB4	EPHB4-4	AGTGCCGCGTCGGGTACTTCCGG	3643	3654	3499	3738	0.960472	1.02299	0.99173
EPHB4	EPHB4-5	CAGCGTGGCGTACACGTGGACGG	4341	4670	3815	4827	0.87883	1.03362	0.956224
EPHB4	EPHB4-6	GAATGTCAAGACGCTGCGTCTGG	2967	3517	2758	3045	0.929558	0.865795	0.897677
EPHB4	EPHB4-7	GAGCATGGTGAAGCGCAGCGTGG	523	523	467	564	0.892925	1.07839	0.98566
EPHB4	EPHB4-8	GTGCCCGGAAGTACCCGACGCGG	3254	2569	3061	2611	0.940688	1.01635	0.978519
EPHB4	EPHB4-9	TGACCGGCTGTTCGGCCCACTGG	1202	1183	1032	1257	0.858569	1.06255	0.960561
EPHB4	EPHB4-10	TGGGTGAGGACCGCGTCACCCGG	3850	4220	3087	4784	0.801818	1.13365	0.967734
EPHB6	EPHB6-1	AAGACTTATAGAGCCCCCGTGGG	1352	1589	1356	1425	1.00296	0.89679	0.949875
EPHB6	EPHB6-2	ACGACCAGCGACGCCTGACTCGG	2937	2621	2530	2695	0.861423	1.02823	0.944828
EPHB6	EPHB6-3	ACGCCTGACTCGGACCTTTGAGG	3108	3260	2379	3109	0.765444	0.953681	0.859562
EPHB6	EPHB6-4	ACTGAGAGCCGAGTGTTAGTGGG	2290	2387	2106	1995	0.919651	0.835777	0.877714
EPHB6	EPHB6-5	AGGTCCGAGTCAGGCGTCGCTGG	5243	5117	4167	5324	0.794774	1.04045	0.917614
EPHB6	EPHB6-6	CAAAGGATCGGAGCACGGCAGGG	1760	1787	1456	1588	0.827273	0.88864	0.857956
EPHB6	EPHB6-7	CACCCAACGCGGCTTCTACGTGG	2963	2607	2710	2852	0.914614	1.09398	1.0043
EPHB6	EPHB6-8	CTTCACCCTTTACTACCGTCAGG	1893	1655	2125	2153	1.12256	1.30091	1.21173
EPHB6	EPHB6-9	GCACCTCAAACGCTGGACCAAGG	2678	2891	2893	3115	1.08028	1.07748	1.07888
EPHB6	EPHB6-10	GTCGTGTGCAAGGAGTGTGAAGG	2251	2503	1431	2182	0.635717	0.871754	0.753736
ERBB2	ERBB2-1	AACTACCTTTCTACGGACGTGGG	4349	4630	4866	4652	1.11888	1.00475	1.06181
ERBB2	ERBB2-2	AGGATCCCACGTCCGTAGAAAGG	1965	1885	1841	2969	0.936896	1.57507	1.25598
ERBB2	ERBB2-3	CAACTACCTTTCTACGGACGTGG	4463	4746	4955	4802	1.11024	1.0118	1.06102
ERBB2	ERBB2-4	CCCCTGTTCTCCGATGTGTAAGG	8587	9195	7953	9211	0.926167	1.00174	0.963954
ERBB2	ERBB2-5	CCCGAGGGCCGGTATACATTCGG	6614	5433	5796	6061	0.876323	1.11559	0.995956
ERBB2	ERBB2-6	CCGAATGTATACCGGCCCTCGGG	6614	5433	5796	6061	0.876323	1.11559	0.995956
ERBB2	ERBB2-7	CTCCATTGTCTAGCACGGCCAGG	1268	1097	1536	1375	1.21136	1.25342	1.23239
ERBB2	ERBB2-8	GCCACCAGCTGTGCGCCCGAGGG	1132	1187	1295	1115	1.14399	0.939343	1.04167
ERBB2	ERBB2-10	TCAGCGAGTAGGCGCCACTATGG	2682	3102	2529	2338	0.942953	0.753707	0.84833
ERBB3	ERBB3-1	CAAGCTCTACGAGAGGTGTGAGG	1971	2738	2089	2252	1.05987	0.822498	0.941183
ERBB3	ERBB3-2	CACCCTCTGCGGAGTCATGAGGG	2235	2293	1887	2433	0.844295	1.06106	0.952675
ERBB3	ERBB3-4	CAGCATCGCCGGTCACACTCAGG	1131	1533	1107	1102	0.97878	0.718852	0.848816
ERBB3	ERBB3-5	CAGTGGATTCGAGAAGTGACAGG	2541	2639	2538	2723	0.998819	1.03183	1.01532
ERBB3	ERBB3-6	CCAACCTCCGCGTGGTGCGAGGG	2070	1589	1714	1869	0.828019	1.17621	1.00212
ERBB3	ERBB3-7	CGGACAGTACGGGAGATCACAGG	6932	6013	5219	6326	0.752885	1.05205	0.90247
ERBB3	ERBB3-8	CGTAGAGCTTGTACAGTGTCTGG	4835	5424	4388	5119	0.907549	0.943768	0.925659
ERBB3	ERBB3-9	CTGTGATCTCCCGTACTGTCCGG	6981	6093	5267	6400	0.754476	1.05039	0.902431
ERBB3	ERBB3-10	GAGGGCGAACGACGCTCTGCAGG	498	586	553	592	1.11044	1.01024	1.06034
ERBB3	ERBB3-11	GCTACCACCACTCTTTGAACTGG	1377	1734	1312	1754	0.952796	1.01153	0.982165
ERBB3	ERBB3-12	GCTCTACGAGAGGTGTGAGGTGG	761	1177	1115	1055	1.46518	0.896347	1.18076
ERBB3	ERBB3-13	GGGTCCCTCGCACCACGCGGAGG	980	835	557	769	0.568367	0.920958	0.744663
ERBB3	ERBB3-14	GTATTGGTTCTCAGCATCGCCGG	1087	1142	1128	1075	1.03772	0.941331	0.989525
ERBB3	ERBB3-15	GTCCCGTGAGCACAATCTCAAGG	1416	1530	1219	1085	0.860876	0.70915	0.785013
ERBB3	ERBB3-16	TCCTCGGCTATAATTTCGACAGG	1891	1952	1824	1973	0.964569	1.01076	0.987664
ERBB3	ERBB3-17	TGAGCTGAGTCAAGCGGAGCTGG	776	765	626	870	0.806701	1.13725	0.971978
ERBB4	ERBB4-1	AAAGCCACAGCTTTACCCGCAGG	2888	2898	2348	2824	0.813019	0.974465	0.893742
ERBB4	ERBB4-2	AGAATTTACGCATTATTCGTGGG	2881	3309	2735	2200	0.949323	0.664853	0.807088
ERBB4	ERBB4-3	AGTCACAGGCTACGTGTTAGTGG	4486	4600	3831	4272	0.85399	0.928696	0.891343
ERBB4	ERBB4-4	AGTCCTGTACTGGCCGTTGCTGG	5456	5491	5470	5656	1.00257	1.03005	1.01631
ERBB4	ERBB4-5	CAAAAAATGAAGCCGGCGACAGG	1505	1113	1476	1447	0.980731	1.30009	1.14041
ERBB4	ERBB4-6	CATGGGTGGCACTCCCGATCTGG	2372	2205	2723	2926	1.14798	1.32698	1.23748
ERBB4	ERBB4-7	CGTTGCCATAAGTCCTGTACTGG	4226	4915	4509	4159	1.06697	0.846185	0.956576
ERBB4	ERBB4-8	GAGAATTTACGCATTATTCGTGG	2881	3372	2735	2200	0.949323	0.652432	0.800877
ERBB4	ERBB4-9	TCGTGTCGCCGCTTCAGTAGAGG	2966	3604	2737	3554	0.922792	0.986127	0.954459
ERBB4	ERBB4-10	TCTAACCTGGTGACCATTGGTGG	3000	3839	2835	3369	0.945	0.877572	0.911286
ERBB4	ERBB4-11	TCTTCAGGCTTACCGGTCCATGG	3083	3332	2552	2562	0.827765	0.768908	0.798336
ERN1	ERN1-1	AAACTACGCCTCCCCTGTGGTGG	2768	2855	2593	2328	0.936777	0.815412	0.876095
ERN1	ERN1-2	CGATGTTTGGGTAGATTGTTGGG	2284	3121	2545	2699	1.11427	0.864787	0.98953
ERN1	ERN1-3	CTCTCCCTCAATGGTACACGAGG	5668	5680	5417	4721	0.955716	0.831162	0.893439
ERN1	ERN1-4	CTTAAGCATGGAGTCCACGGGGG	1577	1519	1473	1767	0.934052	1.16327	1.04866
ERN1	ERN1-5	GATGCACATCAATGTCGCTGTGG	3053	3007	2891	2878	0.946937	0.9571	0.952019
ERN1	ERN1-6	GATGGCAGCCTGTATACGCTTGG	1277	1709	1596	1464	1.2498	0.856641	1.05322
ERN1	ERN1-7	GCGTCACCATTGGGGACAAGGGG	1025	1368	1341	1189	1.30829	0.869152	1.08872
ERN1	ERN1-8	TACCACCGTGTCTCGGGATGTGG	5978	6157	4783	5953	0.8001	0.966867	0.883484
ERN1	ERN1-9	TCCCTCAATGGTACACGAGGGGG	1496	1462	1396	1263	0.933155	0.863885	0.89852
ERN1	ERN1-10	TCTTGCTTCCAAGCGTATACAGG	880	1111	853	881	0.969318	0.792979	0.881149
ERN2	ERN2-1	ACCGCACTCGCCATAGCGCCTGG	6153	6265	4942	6271	0.803185	1.00096	0.902072
ERN2	ERN2-2	CACGTGTTCGGCCAATGTAGAGG	2629	3097	2732	3098	1.03918	1.00032	1.01975
ERN2	ERN2-3	CAGGTGTAGACGCCCATCACAGG	3699	4037	3515	3831	0.950257	0.948972	0.949614
ERN2	ERN2-4	CCGCACTCGCCATAGCGCCTGGG	4825	4770	3820	4807	0.79171	1.00776	0.899733
ERN2	ERN2-5	CGCTATGGCGAGTGCGGTCAGGG	7336	8026	7034	8621	0.958833	1.07413	1.01648
ERN2	ERN2-6	GCGCTATGGCGAGTGCGGTCAGG	7336	8026	7034	8621	0.958833	1.07413	1.01648
ERN2	ERN2-7	GCTATGGCGAGTGCGGTCAGGGG	3506	4318	3799	4622	1.08357	1.0704	1.07699
ERN2	ERN2-8	GGGCGCTGAGTAGCGGCGGTAGG	1165	1268	874	846	0.750215	0.667192	0.708704
ERN2	ERN2-9	GGTAGGTGGTGTTCCAGCGCAGG	1495	1723	1940	1798	1.29766	1.04353	1.17059
ERN2	ERN2-10	TCCACCCCCCGCCTCTACATTGG	3448	3467	2817	3614	0.816995	1.0424	0.929698
FASTK	FASTK-1	ACCTCCCCTGCTCGGCTGTCTGG	3841	4130	3115	3731	0.810987	0.90339	0.857188
FASTK	FASTK-2	ACTGAGGGAGCGACCTGCGCAGG	11329	10421	9149	10442	0.807573	1.00202	0.904794
FASTK	FASTK-3	CAGGTAGTTCAGTCGCCCAAAGG	2687	3040	2349	2692	0.874209	0.885526	0.879868
FASTK	FASTK-4	CGCTCCCTCAGTCGGTCTCGGGG	4724	4199	4462	4735	0.944539	1.12765	1.03609
FASTK	FASTK-5	CGTGGATACCGCAGAAAACGGGG	3512	3241	3478	3853	0.990319	1.18883	1.08957
FASTK	FASTK-6	CTCGGTGGCGCTTCGTCGTCTGG	4089	4544	4068	4936	0.994864	1.08627	1.04057
FASTK	FASTK-7	CTGAGGGAGCGACCTGCGCAGGG	11324	10419	9145	10442	0.807577	1.00221	0.904892
FASTK	FASTK-9	GAAGCGCCACCGAGTAGTGGTGG	2080	2170	1979	2220	0.951442	1.02304	0.987242
FASTK	FASTK-10	GACTCGGTGGCTAGCCGATGAGG	5988	6683	5073	6422	0.847194	0.960946	0.90407
FASTK	FASTK-11	GCGCAGGTCGCTCCCTCAGTCGG	10777	10118	8830	9750	0.819337	0.963629	0.891483
FASTK	FASTK-12	GGGGCTCCCGCAACCGGTGCCGG	703	787	711	937	1.01138	1.1906	1.10099
FASTK	FASTK-13	GTGGATACCGCAGAAAACGGGGG	3512	3241	3476	3853	0.989749	1.18883	1.08929
FASTK	FASTK-14	TCGGTGGCTAGCCGATGAGGAGG	2185	2191	1364	2223	0.624256	1.01461	0.819431
FASTK	FASTK-15	TGGTGGGCGCGCACCTTGCTGGG	2302	1983	1974	2150	0.857515	1.08422	0.970866
FER	FER-1	AGACTGGGAATTACGGTTACTGG	4224	3784	4005	3866	0.948153	1.02167	0.984912
FER	FER-4	CCTTATCAACTTGATTACAAAGG	5225	5602	6340	6477	1.2134	1.15619	1.1848
FER	FER-5	CCTTTGTAATCAAGTTGATAAGG	5225	5602	6340	6477	1.2134	1.15619	1.1848
FER	FER-6	GCTTCTGCTAAGCCAAAAACAGG	1206	1141	1240	1113	1.02819	0.97546	1.00183
FER	FER-7	GGCTTTGTCGTATCGTTCCTTGG	3572	4304	3661	4332	1.02492	1.00651	1.01571
FER	FER-9	GTGCCTTACAAAATGGGGTTTGG	4092	4031	3793	4567	0.926931	1.13297	1.02995
FER	FER-10	TGCACGATCAGTTACATCTATGG	2382	2382	2097	2406	0.880353	1.01008	0.945214
FES	FES-1	AAGGCTTCCTGCGACAGTATGGG	5856	6576	5557	5930	0.948941	0.901764	0.925353
FES	FES-2	CAAGGCTTCCTGCGACAGTATGG	5856	6578	5557	5930	0.948941	0.90149	0.925216
FES	FES-3	CCATCTGTGCTGTATAGTCCTGG	1310	1715	1482	1550	1.1313	0.90379	1.01754
FES	FES-4	CCCAGCGGGTCAAGAGTGACAGG	2154	2263	1877	2076	0.871402	0.917366	0.894384
FES	FES-5	CGAGATGGTGTTCAGGCGGCAGG	1697	1816	1383	1747	0.814968	0.962004	0.888486
FES	FES-6	GACTCATCGAACGTGACACAGGG	3361	3605	2746	3902	0.817019	1.08239	0.949702
FES	FES-7	GCCAGTACCGAGCTCTGGCACGG	2943	2844	2853	3183	0.969419	1.1192	1.04431
FES	FES-8	GCGCCACTCACCGAGAACTTGGG	2472	2276	2082	2077	0.842233	0.912566	0.877399
FES	FES-9	GCTCTTAAGGATCTCCAGCGTGG	1101	1218	1010	1385	0.917348	1.13711	1.02723
FES	FES-10	GCTTGAGGAGGGTGAACCGCTGG	1523	1628	1436	1630	0.942876	1.00123	0.972052
FES	FES-11	GGCCGAGCTTCGTCTACTGGAGG	3450	3414	2682	3474	0.777391	1.01757	0.897483
FES	FES-12	GGGCTTACCCATACTGTCGCAGG	4139	4638	3913	3649	0.945397	0.786762	0.866079
FES	FES-13	TGACTCATCGAACGTGACACAGG	3379	3631	2746	3902	0.812666	1.07464	0.943651
FGFR1	FGFR1-1	ACCTTGTTCAGGCAAGGTCGGGG	500	632	512	634	1.024	1.00316	1.01358
FGFR1	FGFR1-2	AGTGTCTCACGCATACGGTTTGG	2634	2906	2871	2673	1.08998	0.919821	1.0049
FGFR1	FGFR1-3	CTCTGCATGGTTGACCGTTCTGG	2363	2967	2588	2871	1.09522	0.967644	1.03143
FGFR1	FGFR1-4	GAAACAGTGTCTCACGCATACGG	2167	3117	2303	2744	1.06276	0.880334	0.971547
FGFR1	FGFR1-5	GAACTCCACGTTGCTACCCAGGG	5869	6165	5035	5739	0.857897	0.9309	0.894399
FGFR1	FGFR1-6	GACTCCGTGCCCGCAGACTCCGG	3123	3088	2653	2962	0.849504	0.959197	0.90435
FGFR1	FGFR1-7	GATGACCGACCCCACCATGCAGG	2219	3400	2234	2880	1.00676	0.847059	0.926909
FGFR1	FGFR1-8	GCAACCGCACCCGCATCACAGGG	1823	1994	1594	2431	0.874383	1.21916	1.04677
FGFR1	FGFR1-9	GGATGTCCAATATGGAGCTACGG	2172	1981	2508	1986	1.1547	1.00252	1.07861
FGFR1	FGFR1-10	GGGCAGCCGTAGCTCCATATTGG	2078	2213	1948	2168	0.93744	0.979666	0.958553
FGFR1	FGFR1-11	GGTTACGCAAGCATAGAGGCCGG	1617	1912	1766	2100	1.09215	1.09833	1.09524
FGFR1	FGFR1-12	TCTTACCCACGACATCCAGCTGG	2168	2187	1901	1707	0.876845	0.780521	0.828683
FGFR1	FGFR1-13	TGAACTCCACGTTGCTACCCAGG	6699	7070	5668	6753	0.846096	0.955163	0.90063
FGFR1	FGFR1-14	TGCTGGTTACGCAAGCATAGAGG	2862	3031	2719	3318	0.950035	1.09469	1.02236
FGFR1	FGFR1-15	TTCTTCTGGTTCGGCCATCACGG	2618	3221	2451	2921	0.936211	0.906861	0.921536
FGFR2	FGFR2-1	AAGATGCCGCCGTGATCAGTTGG	3373	3428	3132	3448	0.92855	1.00583	0.967192
FGFR2	FGFR2-2	ACCCAATGCCAACCATGCGGTGG	1784	1354	1499	2084	0.840247	1.53914	1.18969
FGFR2	FGFR2-3	CACCAGAGCGATCGCCTCACCGG	2197	2463	2437	2935	1.10924	1.19164	1.15044
FGFR2	FGFR2-4	CGCCGTGATCAGTTGGACTAAGG	2478	2519	2646	2884	1.0678	1.1449	1.10635
FGFR2	FGFR2-5	GCAGTAAATACGGGCCCGACGGG	3364	3195	3881	3907	1.15369	1.22285	1.18827
FGFR2	FGFR2-6	GGCAGTAAATACGGGCCCGACGG	3417	3276	3957	4056	1.15803	1.2381	1.19806
FGFR2	FGFR2-7	GGCCGCCGGTGTTAACACCACGG	1394	1421	1578	1567	1.13199	1.10274	1.11737
FGFR2	FGFR2-8	GGCGCAGCCACGTACACTTCTGG	1790	1847	2243	1646	1.25307	0.891175	1.07212
FGFR2	FGFR2-9	GTACCGTAACCATGGTCAGCTGG	6234	6196	6062	7209	0.972409	1.16349	1.06795
FGFR2	FGFR2-10	GTCCGTGGTGTTAACACCGGCGG	1390	2194	1661	1580	1.19496	0.720146	0.957555
FGFR2	FGFR2-11	GTGATCTGCAATCTAGCGCCTGG	515	512	931	693	1.80777	1.35352	1.58064
FGFR2	FGFR2-12	TACCGTAACCATGGTCAGCTGGG	5965	6062	5951	7119	0.997653	1.17436	1.08601
FGFR2	FGFR2-13	TCACGGCGGCATCTTTCAACAGG	2296	2035	2169	2707	0.944686	1.33022	1.13745
FGFR2	FGFR2-14	TCTCCGCAGGGGGATACGTTTGG	2644	2306	3137	3783	1.18646	1.6405	1.41348
FGFR2	FGFR2-15	TGACCAAACGTATCCCCCTGCGG	4381	4312	5726	7065	1.30701	1.63845	1.47273
FGFR2	FGFR2-16	TGAGGATGACACCGATGGTGCGG	5906	4239	4099	5065	0.69404	1.19486	0.944449
FGFR2	FGFR2-17	TGTTGTTATCCTCACCAGCGGGG	2486	2255	3134	2957	1.26066	1.31131	1.28598
FGFR3	FGFR3-1	AATGTGTCGGAGCGGGACGGGGG	849	1052	965	820	1.13663	0.779468	0.95805
FGFR3	FGFR3-2	ACCCTACGTTACCGTGCTCAAGG	4907	4719	4221	4054	0.8602	0.85908	0.85964
FGFR3	FGFR3-3	AGCCTTGCGATGCGCACCAGTGG	1952	1743	1890	1671	0.968238	0.958692	0.963465
FGFR3	FGFR3-4	ATGGGACCACCCCCGGGCGGGGG	2020	2214	1847	2792	0.914356	1.26107	1.08771
FGFR3	FGFR3-5	CATCCGGCAGACGTACACGCTGG	799	936	738	724	0.923655	0.773504	0.848579
FGFR3	FGFR3-6	CATGGACGCGTTGGACTCCAGGG	2540	2342	1769	2039	0.696457	0.870623	0.78354
FGFR3	FGFR3-7	CCCACCAGGACACGCTCCGAGGG	1739	1819	1731	1501	0.9954	0.825179	0.910289
FGFR3	FGFR3-9	CTCGGGAGATGACGAAGACGGGG	1459	1552	1284	970	0.880055	0.625	0.752527
FGFR3	FGFR3-10	GCAGCGGAAGCGGACGGTGTTGG	228	251	282	423	1.23684	1.68526	1.46105
FGFR3	FGFR3-11	GGGCGCTAACACCACCGACAAGG	1288	807	992	1268	0.770186	1.57125	1.17072
FGFR3	FGFR3-12	GTAACGTAGGGTGTGCCGTCCGG	2694	2638	1890	1966	0.701559	0.745262	0.72341
FGFR3	FGFR3-13	GTTGGAGCTCATGGACGCGTTGG	1618	1649	1698	1890	1.04944	1.14615	1.0978
FGFR3	FGFR3-14	TAACGTAGGGTGTGCCGTCCGGG	2694	2638	1890	1964	0.701559	0.744503	0.723031
FGFR3	FGFR3-15	TTCCGCGGCGAGCACCGCATTGG	2649	2799	2085	2852	0.787089	1.01894	0.903012
FGFR4	FGFR4-1	CCAGGGAGCCCGACGCGTACAGG	2037	1949	1650	1304	0.810015	0.669061	0.739538
FGFR4	FGFR4-2	CCCATAGGGACCCCTCGAATAGG	1159	837	1053	1021	0.908542	1.21983	1.06419
FGFR4	FGFR4-3	CCCCTATGTGCAAGTCCTAAAGG	3204	3676	3003	3073	0.937266	0.835963	0.886614
FGFR4	FGFR4-4	CGATCATGGAGCCTCGTGCCAGG	1892	1758	1647	1471	0.870507	0.836746	0.853627
FGFR4	FGFR4-6	CTGACACGTTCCGCAGGTACAGG	2089	2154	2119	1666	1.01436	0.773445	0.893903
FGFR4	FGFR4-7	CTGCTGGCCGGGCTGTATCGAGG	1035	973	879	1020	0.849275	1.0483	0.94879
FGFR4	FGFR4-8	CTGCTGGCCGTGTACGGGGCTGG	1214	1317	1032	1134	0.850082	0.861048	0.855565
FGFR4	FGFR4-9	GACATCATCCTGTACGCGTCGGG	2784	2203	1634	1697	0.586925	0.770313	0.678619
FGFR4	FGFR4-11	GGACATCATCCTGTACGCGTCGG	3034	2552	1814	1817	0.597891	0.711991	0.654941
FGFR4	FGFR4-12	GGTAACTGTGCCTATTCGAGGGG	3024	2706	2084	2911	0.689153	1.07576	0.882456
FGFR4	FGFR4-13	GGTGTACTCGCCTGCGTCCTCGG	2608	2940	2729	2932	1.0464	0.997279	1.02184
FGFR4	FGFR4-14	TTGCACATAGGGGAAACCGTCGG	332	388	269	246	0.810241	0.634021	0.722131
FGR	FGR-1	AAGCGAGACCACCAAAGGTAGGG	2734	2694	2620	2723	0.958303	1.01076	0.984534
FGR	FGR-3	CGAGTTGAACTGAACCCGTGTGG	559	618	433	496	0.774597	0.802589	0.788593
FGR	FGR-4	CGGCTACTACATCACCACACGGG	3413	4006	3533	3915	1.03516	0.977284	1.00622
FGR	FGR-5	CGTGGCACCACCCCTACCTTTGG	5702	6251	5563	5680	0.975623	0.908655	0.942139
FGR	FGR-6	GATCCCAGTCCCGGATGGACAGG	1619	1896	1227	1974	0.757875	1.04114	0.899507
FGR	FGR-8	GGTTCAGTTCAACTCGGTGCAGG	2519	2139	2715	2702	1.07781	1.26321	1.17051
FGR	FGR-9	TCGAGCCTCATAGTCATACAGGG	3959	4437	3776	3718	0.953776	0.837954	0.895865
FGR	FGR-10	TGACTATGAGGCTCGAACTGAGG	2058	2389	2237	2340	1.08698	0.979489	1.03323
FGR	FGR-11	TGGTGCAGGGCGCGATGAGCAGG	1970	2087	1958	1859	0.993909	0.890752	0.94233
FGR	FGR-12	TTCGAGCCTCATAGTCATACAGG	3959	4437	3776	3718	0.953776	0.837954	0.895865
FLT1	FLT1-1	AACTCTCGTGTTCAAGGGAGTGG	1968	2298	2033	2630	1.03303	1.14447	1.08875
FLT1	FLT1-2	ACACGAGAGTTCAAATGACCTGG	1562	1569	1091	1307	0.698464	0.833015	0.765739
FLT1	FLT1-3	ACCTTGCTTCGGAATGATTATGG	2186	2194	2050	2624	0.937786	1.19599	1.06689
FLT1	FLT1-4	ATCCTGACTTGTACCGCATATGG	1386	1857	1827	1743	1.31818	0.938611	1.1284
FLT1	FLT1-5	CGCCCAGTCAAATTACTTAGAGG	5695	5348	5720	5211	1.00439	0.974383	0.989386
FLT1	FLT1-6	CTACCATACAACTTCCGGCGAGG	8910	8932	7448	9294	0.835915	1.04053	0.938222
FLT1	FLT1-7	CTCGCCGGAAGTTGTATGGTAGG	8910	8932	7448	9294	0.835915	1.04053	0.938222
FLT1	FLT1-8	CTGATGGAAAACGCATAATCTGG	1338	1275	1053	1295	0.786996	1.01569	0.901341
FLT1	FLT1-9	CTGGGCGTGGTGTGCTTATTTGG	6201	5861	5983	6047	0.964844	1.03174	0.99829
FLT1	FLT1-10	GACTTTATACTTGTCGTGTAAGG	3245	4018	3911	4510	1.20524	1.12245	1.16384
FLT1	FLT1-11	GATCACTGAGGTTTCGCAGGAGG	2686	3161	2508	2992	0.93373	0.946536	0.940133
FLT1	FLT1-12	GGCCTCTAAGTAATTTGACTGGG	3444	3568	4007	3887	1.16347	1.08941	1.12644
FLT1	FLT1-13	GTAAGACCGCTTGCCAGCTACGG	3696	3522	3108	4032	0.840909	1.1448	0.992857
FLT1	FLT1-14	GTTAGGTGACGTAACCCGGCAGG	4918	5417	4704	5424	0.956486	1.00129	0.978889
FLT1	FLT1-15	TACCATACAACTTCCGGCGAGGG	8910	8932	7448	9292	0.835915	1.0403	0.93811
FLT1	FLT1-16	TACCATATGCGGTACAAGTCAGG	3827	3868	3299	4007	0.862033	1.03594	0.948984
FLT1	FLT1-17	TAGCTGGCAAGCGGTCTTACCGG	3979	3624	3356	3794	0.843428	1.04691	0.945169
FLT1	FLT1-18	TCGGAATGATTATGGTTACAGGG	4602	4031	3915	4279	0.850717	1.06152	0.95612
FLT1	FLT1-19	TGATGTTAGGTGACGTAACCCGG	7095	8017	6858	7200	0.966596	0.898092	0.932344
FLT1	FLT1-20	TGGCCTCTAAGTAATTTGACTGG	3392	3515	3995	3832	1.17777	1.09018	1.13398
FLT1	FLT1-21	TTAGGTGACGTAACCCGGCAGGG	4918	5417	4704	5424	0.956486	1.00129	0.978889
FLT1	FLT1-22	TTGGTCAATTCGTCGCCTTACGG	4964	6390	4628	4900	0.932313	0.766823	0.849568
FLT3	FLT3-1	ACCCATTCCACGATCGGCTCTGG	3381	3901	3169	3936	0.937297	1.00897	0.973134
FLT3	FLT3-2	AGAAAACAAAGCACTCGAGGAGG	391	398	459	347	1.17391	0.871859	1.02289
FLT3	FLT3-3	ATGCCGGCGTTGGCGCGCGACGG	3428	3533	2937	3600	0.856768	1.01896	0.937866
FLT3	FLT3-4	CCGCCGTCGCGCGCCAACGCCGG	2033	2969	2128	1900	1.04673	0.639946	0.843338
FLT3	FLT3-5	CGCACACCCGAGGTCTTCCGGGG	2143	2451	1791	2353	0.835744	0.960016	0.89788
FLT3	FLT3-6	GAGCGTTCCAGAGCCGATCGTGG	5035	5341	4645	4835	0.922542	0.905261	0.913902
FLT3	FLT3-7	GTCGCGCGCCAACGCCGGCATGG	3428	3533	2937	3600	0.856768	1.01896	0.937866
FLT3	FLT3-8	TCCAGAGCCGATCGTGGAATGGG	5721	6379	5348	5889	0.934802	0.923185	0.928994
FLT3	FLT3-9	TGGGTGCTTTGCGATTCACAGGG	3705	4545	3963	4574	1.06964	1.00638	1.03801
FLT3	FLT3-10	TTCCAGAGCCGATCGTGGAATGG	4800	5393	4277	4816	0.891042	0.893009	0.892026
FLT4	FLT4-1	ATCCCTTCATCAGCGTCGAGTGG	1803	1676	1748	1929	0.969495	1.15095	1.06022
FLT4	FLT4-2	CCGCGTCGCGCCCGAGCACGAGG	6190	5178	5157	5498	0.833118	1.0618	0.947459
FLT4	FLT4-3	CGCGTCGCGCCCGAGCACGAGGG	6190	5178	5157	5498	0.833118	1.0618	0.947459
FLT4	FLT4-4	CTCGTGCTCGGGCGCGACGCGGG	6190	5178	5157	5498	0.833118	1.0618	0.947459
FLT4	FLT4-5	CTGTGACGCGAGTAGATGCTGGG	4189	4776	3840	4794	0.916687	1.00377	0.960228
FLT4	FLT4-6	GAGCCACTCGACGCTGATGAAGG	4361	3685	2979	3821	0.6831	1.03691	0.860003
FLT4	FLT4-7	GAGTCACACGTCATCGACACCGG	2961	2992	2533	3094	0.855454	1.03409	0.944773
FLT4	FLT4-8	TACATCAAGGCACGCATCGAGGG	2580	2379	2251	1891	0.872481	0.794872	0.833676
FLT4	FLT4-9	TCAACAGGAAGGACGCCATGTGG	2375	2225	2301	2219	0.968842	0.997303	0.983073
FRK	FRK-1	ACGACAAATCAAATGGAGCTGGG	1553	2034	1225	1323	0.788796	0.650442	0.719619
FRK	FRK-2	AGTCCTCAGCAGTCCGAGCCTGG	1392	1944	1235	1529	0.887213	0.786523	0.836868
FRK	FRK-3	AGTTGCGGTCTATCTCCCATTGG	2671	2727	2226	2417	0.833396	0.886322	0.859859
FRK	FRK-4	CAACCGTGATTGAAAATCCAGGG	420	436	395	394	0.940476	0.90367	0.922073
FRK	FRK-5	CGTATAAAACCGTGGACCAATGG	2688	3216	2436	2822	0.90625	0.877488	0.891869
FRK	FRK-6	CTGGTCAGTTTGGCGAAGTATGG	3623	4389	3488	4178	0.962738	0.951925	0.957332
FRK	FRK-7	CTTCTGAAGCGATTGGGATCTGG	862	1265	1241	930	1.43968	0.735178	1.08743
FRK	FRK-8	GGTTGACTTGTCTGCCTCCGTGG	2544	2720	2565	3029	1.00825	1.1136	1.06093
FRK	FRK-9	GTATAAAACCGTGGACCAATGGG	2615	3206	2431	2801	0.929637	0.873674	0.901656
FRK	FRK-10	TGATTTGTCGTATAAAACCGTGG	2812	2560	2729	2466	0.970484	0.963281	0.966882
FYN	FYN-1	ACGGGGACCTTGCGTACGAGAGG	5467	5229	3703	5170	0.677337	0.988717	0.833027
FYN	FYN-3	CCGTGCTTCATAGTCATAAAGGG	1751	1375	1183	1599	0.675614	1.16291	0.919262
FYN	FYN-4	CGGATAAGAAAGGTACCTCTTGG	1013	1112	1003	823	0.990128	0.740108	0.865118
FYN	FYN-5	GAGCGACAGCTATTGTCCTTTGG	3215	2802	2652	3076	0.824883	1.09779	0.961335
FYN	FYN-6	GGGACCTTGCGTACGAGAGGAGG	1195	1024	739	949	0.61841	0.926758	0.772584
FYN	FYN-7	GTGAACTCTTCGTCTCATACGGG	4229	4924	3558	4312	0.841334	0.875711	0.858522
FYN	FYN-8	TACAACAACTTCCACGCAGCCGG	2790	2776	1979	2351	0.709319	0.846902	0.778111
FYN	FYN-9	TGAACTCTTCGTCTCATACGGGG	4227	4924	3558	4310	0.841732	0.875305	0.858518
FYN	FYN-10	TGTTCCTCCTCTCGTACGCAAGG	4144	4396	3698	4429	0.892375	1.00751	0.949941
FYN	FYN-11	TTCACTCTCGCGGATAAGAAAGG	1419	1427	1168	1045	0.823115	0.732306	0.77771
FYN	FYN-12	TTCACTTTCTATCCGTGATTGGG	3657	4181	3629	3364	0.992343	0.804592	0.898468
GAK	GAK-1	ACACTCACTTAGCGACGGACTGG	2264	3079	2548	2450	1.12544	0.795713	0.960577
GAK	GAK-2	AGAACCGTGTCGCACGAAAGGGG	1821	2043	1692	1418	0.92916	0.694077	0.811619
GAK	GAK-3	AGGCCCCCTTTCGTGCGACACGG	2390	2140	1974	1860	0.825941	0.869159	0.84755
GAK	GAK-5	CTTCTCGCCGATCGGGAAGTTGG	1098	1031	1058	944	0.96357	0.915616	0.939593
GAK	GAK-6	GAACCGTGTCGCACGAAAGGGGG	1732	1950	1622	1295	0.93649	0.664103	0.800296
GAK	GAK-7	GAAGTCACTCTGGTCGCGGCCGG	1827	1418	1313	1646	0.718664	1.16079	0.939727
GAK	GAK-9	GCGGAGTACGACCAGCCGTATGG	1276	1372	1028	1037	0.805643	0.755831	0.780737
GAK	GAK-10	TCAGAACCGTGTCGCACGAAAGG	5546	5721	4869	4689	0.87793	0.819612	0.848771
GRK1	GRK1-1	CAGGCTGAGGCTGTCGCGGAGGG	1555	1360	1036	1660	0.666238	1.22059	0.943413
GRK1	GRK1-2	CAGGTACTTCTTGTCCCGGGAGG	1309	1471	1014	1495	0.774637	1.01632	0.895476
GRK1	GRK1-3	CGGGATGGATTTCGGGTCTTTGG	1997	2206	1628	2077	0.815223	0.941523	0.878373
GRK1	GRK1-5	GCCGCCCGAGGCAGCTTTGACGG	1276	1492	1330	971	1.04232	0.650804	0.846562
GRK1	GRK1-6	GCCTGCCAGATGAAGGCGACCGG	996	1133	911	985	0.914659	0.869373	0.892016
GRK1	GRK1-7	GCTGCCTCGGGCGGCGATGAAGG	2196	1939	1972	1883	0.897996	0.971119	0.934558
GRK1	GRK1-8	GCTTGCCGGTCGCCTTCATCTGG	1153	985	1030	1042	0.893322	1.05787	0.975595
GRK1	GRK1-9	GGGGATAGTGGCGAAGTTTAAGG	1509	1263	1330	1559	0.881378	1.23436	1.05787
GRK4	GRK4-1	AAAGTGGTCGTAGTAAAAAATGG	589	462	506	396	0.859083	0.857143	0.858113
GRK4	GRK4-3	ATCTTTGGTTTCATAAGCGTAGG	2415	2763	2051	2256	0.849275	0.816504	0.83289
GRK4	GRK4-4	CGATAGGAAGACGTCTCTTCAGG	2277	1914	1666	1704	0.731664	0.890282	0.810973
GRK4	GRK4-5	CGGCTTGGAAGATTTACAGAGGG	1594	1225	1161	1207	0.728356	0.985306	0.856831
GRK4	GRK4-7	CTGCTGCTGAAAGCGCGTCAAGG	2337	2127	1664	1796	0.712024	0.844382	0.778203
GRK4	GRK4-8	CTTTGTGACAAGCAACCGATAGG	1938	2067	1408	1829	0.726522	0.884857	0.80569
GRK4	GRK4-9	GTTCCCCTCTTAGGTAGTTATGG	3846	3767	3520	3929	0.915237	1.04301	0.979121
GRK4	GRK4-10	GTTGCCCATAACTACCTAAGAGG	5776	5197	5011	5493	0.867555	1.05696	0.962256
GRK4	GRK4-11	TGCCCATAACTACCTAAGAGGGG	2386	2236	1961	2456	0.821878	1.09839	0.960134
GRK5	GRK5-1	AATGTATGCCTGCAAGCGCTTGG	1135	1204	839	1158	0.739207	0.961794	0.850501
GRK5	GRK5-2	AGAACCATTCCACGAATATCTGG	1896	1514	1688	1557	0.890295	1.0284	0.959348
GRK5	GRK5-3	CAGTATCGAGTGCTAGGAAAAGG	1303	1155	1381	1363	1.05986	1.18009	1.11997
GRK5	GRK5-4	CCGCCGACTGTCAATGGAGCTGG	1781	1927	1889	1549	1.06064	0.80384	0.93224
GRK5	GRK5-5	CTACGGCACTTACTGTGCACAGG	2995	3395	3247	3355	1.08414	0.988218	1.03618
GRK5	GRK5-6	CTGTCCAGATATTCGTGGAATGG	2341	2519	2208	2841	0.943187	1.12783	1.03551
GRK5	GRK5-7	GAAGACCTCCGAAGGACCATAGG	1043	1074	1077	1204	1.0326	1.12104	1.07682
GRK5	GRK5-8	GTAGGAGCTTCTCCTCCGTCTGG	3097	3065	2990	2665	0.96545	0.869494	0.917472
GRK5	GRK5-9	GTGACAAGCAGCCAATCGGGAGG	1146	1454	1371	1280	1.19634	0.88033	1.03833
GRK5	GRK5-10	TGAGAAGCAGATCCTCGAGAAGG	1339	1784	1133	1127	0.846154	0.631726	0.73894
GRK6	GRK6-1	AAGTGACCCCGGATGACAAGCGG	814	584	673	927	0.826781	1.58733	1.20706
GRK6	GRK6-2	AGGCTGGCTTCCCCGAAGCGCGG	2837	2341	2639	3356	0.930208	1.43358	1.18189
GRK6	GRK6-3	AGGCTTACCGGGTGAGTTCCTGG	2306	2434	1973	2376	0.855594	0.976171	0.915883
GRK6	GRK6-4	ATCGCTGCTCACTCACCGTGTGG	4633	4220	3704	3879	0.799482	0.919194	0.859338
GRK6	GRK6-5	CATCCAGGAAGGCGACGCAGCGG	4035	3729	2617	3238	0.648575	0.868329	0.758452
GRK6	GRK6-6	CCTATTGCTCCCACAGGTGGCGG	1963	1981	1405	1644	0.715741	0.829884	0.772813
GRK6	GRK6-7	GATCTCGGCGGCGTAGAAGACGG	1595	1470	1164	1544	0.729781	1.05034	0.89006
GRK6	GRK6-8	GCGATTTCCACCGCCACCTGTGG	2277	2660	2068	2739	0.908213	1.0297	0.968956
GRK6	GRK6-9	GCGTAGGCCAAGCTCACCTGTGG	2726	2653	2302	2730	0.844461	1.02902	0.936742
GRK6	GRK6-10	GCTGCGTCGCCTTCCTGGATGGG	4035	3729	2617	3238	0.648575	0.868329	0.758452
GRK6	GRK6-11	GTAGATGCTGTCGAGGTAGTCGG	2075	1992	1794	2042	0.864578	1.0251	0.944839
GRK6	GRK6-12	GTCCTTGGTCTCATAGGCGTAGG	2653	2501	2275	2236	0.85752	0.894042	0.875781
GRK7	GRK7-1	ACCAAAGACAGCGCGCTGCAGGG	2597	2701	1815	2028	0.698883	0.750833	0.724858
GRK7	GRK7-2	AGTGCCCACGTTCCGCAAGGCGG	2608	2557	1764	2064	0.67638	0.807196	0.741788
GRK7	GRK7-3	CGGAAGAGGCGGCGACCGATGGG	1995	2229	1573	1839	0.788471	0.825034	0.806752
GRK7	GRK7-4	CTCTTTGCTGTCGCAGTCCGAGG	2209	2617	1989	2433	0.900407	0.92969	0.915049
GRK7	GRK7-5	CTTTAAGGTATGTGCCGTCCAGG	3998	3965	3216	4119	0.804402	1.03884	0.921621
GRK7	GRK7-6	GGTTGCCGCCTTGCGGAACGTGG	3972	3910	2956	3912	0.744209	1.00051	0.87236
GRK7	GRK7-7	GTCGCAGTCCGAGGGCTTCCGGG	6419	6645	6349	7458	0.989095	1.12235	1.05572
GRK7	GRK7-8	GTTGCCGCCTTGCGGAACGTGGG	3709	3703	2871	3807	0.774063	1.02809	0.901074
GRK7	GRK7-9	TGTCGCAGTCCGAGGGCTTCCGG	6422	6645	6349	7458	0.988633	1.12235	1.05549
GRK7	GRK7-10	TGTTGGCGATCAGGTTGTCCAGG	1714	1843	1994	2502	1.16336	1.35757	1.26046
GSG2	GSG2-1	AAACGCCTCCGGTCCTGCGGCGG	7146	5915	5381	6344	0.753009	1.07253	0.912768
GSG2	GSG2-2	CCCAGCTCGTCGCCGTCCCTGGG	2602	2593	1552	1800	0.596464	0.694177	0.64532
GSG2	GSG2-3	CCCAGGGACGGCGACGAGCTGGG	2602	2593	1552	1800	0.596464	0.694177	0.64532
GSG2	GSG2-4	CTTGGCACAATGCGGCCCTTGGG	1632	1196	1035	855	0.634191	0.714883	0.674537
GSG2	GSG2-5	GCGGGTTTGGTGGACCATCCTGG	2227	2088	1127	1493	0.506062	0.715038	0.61055
GSG2	GSG2-6	GGCAGCAGCGACGCCAGCATCGG	2545	2011	1886	2164	0.741061	1.07608	0.908571
GSG2	GSG2-7	GTCAGGATCGTCGGACTGCGAGG	6490	5288	3823	4057	0.58906	0.767209	0.678134
GSG2	GSG2-8	GTCGGGATCGTCAGGATCGTCGG	1747	1746	1785	1539	1.02175	0.881443	0.951597
GSG2	GSG2-9	TCAGGATCGTCGGACTGCGAGGG	6374	5149	3715	3884	0.582837	0.754321	0.668579
GSG2	GSG2-10	TCGGGGTCGTCGGGATCGTCAGG	2267	1683	1380	1472	0.608734	0.874629	0.741681
GSK3A	GSK3A-1	ATGAGCGGCGGCGGGCCTTCGGG	5180	5217	4940	5626	0.953668	1.0784	1.01603
GSK3A	GSK3A-2	CGAAGGCCCGCCGCCGCTCATGG	5180	5217	4940	5626	0.953668	1.0784	1.01603
GSK3A	GSK3A-3	CGGCGGAAAGGCATCTGTCGGGG	2494	2118	1736	2062	0.696071	0.97356	0.834815
GSK3A	GSK3A-4	CTCATTTGGGGTCGTGTACCAGG	4831	4820	4552	5124	0.942248	1.06307	1.00266
GSK3A	GSK3A-5	CTTGATGGCGACTAGTTCCCTGG	4716	4750	4242	4350	0.899491	0.915789	0.90764
GSK3A	GSK3A-6	GGAACTAGTCGCCATCAAGAAGG	4716	4748	4240	4347	0.899067	0.915543	0.907305
GSK3A	GSK3A-8	GGCGCGGACTAGCTCGTTCGCGG	1486	1160	1238	1197	0.833109	1.0319	0.932503
GSK3A	GSK3A-9	GTCGCGGTGACACACGCCCTGGG	4406	4504	3549	4528	0.805493	1.00533	0.905411
GSK3A	GSK3A-10	TGTCGCGGTGACACACGCCCTGG	4450	4653	3613	4618	0.81191	0.992478	0.902194
GSK3B	GSK3B-1	ACGAAACATTGGGTTCTCCTCGG	1648	1831	1449	1403	0.879248	0.766248	0.822748
GSK3B	GSK3B-2	ATTGCAGGACAAGAGATTTAAGG	2552	2265	2031	2545	0.795846	1.12362	0.959733
GSK3B	GSK3B-3	CAGTATCAGGATCCAACAAGAGG	2085	2196	1377	1723	0.660432	0.784608	0.72252
GSK3B	GSK3B-4	CGGCTTGCAGCTCTCCGCAAAGG	2274	2001	1935	1892	0.850923	0.945527	0.898225
GSK3B	GSK3B-5	CGTTATTTCTTCTACTCCAGTGG	4425	3712	4511	4633	1.01944	1.24811	1.13377
GSK3B	GSK3B-6	GATCTAGCTTTCTCATGATCTGG	2645	2071	2238	3466	0.846125	1.67359	1.25986
GSK3B	GSK3B-7	GGATCCAACAAGAGGTTCTGCGG	1702	1273	939	1428	0.551704	1.12176	0.836732
GSK3B	GSK3B-8	TAAACCGCAGAACCTCTTGTTGG	853	679	666	751	0.780774	1.10604	0.943406
GSK3B	GSK3B-9	TCTGCGGTTTAATATCCCGATGG	1056	1036	774	1178	0.732955	1.13707	0.93501
GSK3B	GSK3B-10	TTTGGCTCGACTATAGTGTCTGG	4886	5161	5161	4895	1.05628	0.94846	1.00237
GUCY2C	GUCY2C-1	AGGATAGGTCTTATTTACGTGGG	10721	10920	9556	11145	0.891335	1.0206	0.95597
GUCY2C	GUCY2C-2	CACCTTAAAGCCGAGTTCGTGGG	3351	3602	3315	3109	0.989257	0.863132	0.926194
GUCY2C	GUCY2C-3	CAGGATAGGTCTTATTTACGTGG	10846	11133	9791	11369	0.902729	1.0212	0.961964
GUCY2C	GUCY2C-4	CCACGAACTCGGCTTTAAGGTGG	3351	3602	3315	3109	0.989257	0.863132	0.926194
GUCY2C	GUCY2C-7	CGCTAGCCTCCAGAGCATTAAGG	3434	4514	3673	4276	1.0696	0.947275	1.00844
GUCY2C	GUCY2C-8	CGTAAATAAGACCTATCCTGTGG	10846	11130	9789	11369	0.902545	1.02147	0.962009
GUCY2C	GUCY2C-9	CTACAGAATGCACAACGGATGGG	1521	1569	1350	1331	0.887574	0.848311	0.867942
GUCY2C	GUCY2C-10	CTCCCACGAACTCGGCTTTAAGG	6964	7096	6520	7174	0.936244	1.01099	0.973618
GUCY2D	GUCY2D-1	CCAGCCGAATGCGCGAAGCAGGG	5624	5413	5729	5954	1.01867	1.09994	1.05931
GUCY2D	GUCY2D-2	CCCAGCCGAATGCGCGAAGCAGG	5624	5413	5729	5954	1.01867	1.09994	1.05931
GUCY2D	GUCY2D-3	CCTGCTTCGCGCATTCGGCTGGG	5624	5413	5729	5954	1.01867	1.09994	1.05931
GUCY2D	GUCY2D-4	CGGGAAGTGCATCCGGGTACCGG	1586	1303	1518	1478	0.957125	1.13431	1.04572
GUCY2D	GUCY2D-5	CGTAGAGGGCATCCGCGGCGGGG	1554	1544	1967	1593	1.26577	1.03174	1.14875
GUCY2D	GUCY2D-6	GCCCGCGTGTCGGGCCTCGTGGG	908	843	1032	932	1.13656	1.10558	1.12107
GUCY2D	GUCY2D-7	GCGTAGTGGATCGTGTCGAAGGG	5572	5233	4921	5589	0.883166	1.06803	0.975598
GUCY2D	GUCY2D-8	GGCGTAGTGGATCGTGTCGAAGG	5572	5233	4923	5593	0.883525	1.06879	0.976159
GUCY2D	GUCY2D-9	GTTTGGATCGAACCAGCACGAGG	1178	1082	871	908	0.739389	0.839187	0.789288
GUCY2D	GUCY2D-10	TACGCCCTGCTTCGCGCATTCGG	3987	3792	3508	3541	0.87986	0.933808	0.906834
GUCY2F	GUCY2F-1	AAGAGCACTTGCGACTCGATTGG	1256	1768	1334	1184	1.0621	0.669683	0.865893
GUCY2F	GUCY2F-2	ACACCCCCTACCGGGTCCTAAGG	1352	1569	1500	1656	1.10947	1.05545	1.08246
GUCY2F	GUCY2F-3	ACGTTTATCAATCCCCACTTTGG	1833	2246	2197	2094	1.19858	0.932324	1.06545
GUCY2F	GUCY2F-4	AGCCATTGAGCGAATCAACCGGG	3012	2640	2275	3027	0.755312	1.14659	0.950951
GUCY2F	GUCY2F-5	ATGGAGCTGCTACGTTTCGGAGG	3832	3639	3016	3597	0.787056	0.988458	0.887757
GUCY2F	GUCY2F-6	GTCCCGGTTGATTCGCTCAATGG	2835	2866	2342	3331	0.826102	1.16225	0.994175
GUCY2F	GUCY2F-7	GTGGTCAGGACGACCCCTACAGG	2456	3026	2522	3141	1.02687	1.038	1.03244
GUCY2F	GUCY2F-8	GTTGTTCCTTAGGACCCGGTAGG	792	631	595	715	0.751263	1.13312	0.942192
GUCY2F	GUCY2F-9	TAGCCATTGAGCGAATCAACCGG	3264	2795	2401	3095	0.7356	1.10733	0.921468
GUCY2F	GUCY2F-10	TGGAGCTGCTACGTTTCGGAGGG	3817	3608	2971	3553	0.77836	0.984756	0.881558
HCK	HCK-1	AGAATGTATTGCCTCCGACCTGG	2149	2532	1970	1961	0.916705	0.774487	0.845596
HCK	HCK-2	CCGTGCGAGACTACGACCCTCGG	8949	8228	8668	9011	0.9686	1.09516	1.03188
HCK	HCK-3	CGAGACTACGACCCTCGGCAGGG	7000	6482	7321	7299	1.04586	1.12604	1.08595
HCK	HCK-4	CGCGGGCGACATAGTTGCTTGGG	2858	2242	2356	2353	0.824353	1.04951	0.936931
HCK	HCK-5	GAATGGCCTCGTAATCATACAGG	2698	2936	2235	2597	0.828391	0.884537	0.856464
HCK	HCK-6	GCGAGACTACGACCCTCGGCAGG	7000	6484	7327	7299	1.04671	1.12569	1.0862
HCK	HCK-7	GCGCTCAAGCTGCGAGGATCCGG	1775	2054	1856	1991	1.04563	0.969328	1.00748
HCK	HCK-8	GGTTGCCCTGTATGATTACGAGG	3276	4381	3815	3865	1.16453	0.882219	1.02337
HCK	HCK-9	GTGGGATCCGGCACGTACACAGG	1713	1545	1362	1549	0.795096	1.00259	0.898843
HCK	HCK-10	TGCAGGGCACCGACAGTTTCTGG	2136	2074	2018	2249	0.944757	1.08438	1.01457
HCK	HCK-11	TGTCGCCCGCGTTGACTCTCTGG	5696	5355	5105	5045	0.896243	0.94211	0.919177
HIPK1	HIPK1-1	ACTTACAGTCACGTTACTACAGG	5713	5249	5367	5539	0.939436	1.05525	0.997342
HIPK1	HIPK1-2	AGCACTGCCCGAGCTATCAGCGG	1681	1355	1284	1513	0.763831	1.11661	0.940218
HIPK1	HIPK1-3	AGGAGGCCCTGGTCGTAAGCAGG	6608	6179	6157	6814	0.931749	1.10277	1.01726
HIPK1	HIPK1-4	AGGCACTCGACGACACTGATGGG	11060	11562	10662	11268	0.964014	0.974572	0.969293
HIPK1	HIPK1-5	ATTGGTCTGATGTACTTGAGTGG	4102	4393	3797	4744	0.925646	1.0799	1.00277
HIPK1	HIPK1-6	CACCGCATACTGCGGTGTGATGG	3832	4298	3518	4056	0.918058	0.943695	0.930877
HIPK1	HIPK1-7	CGCATACTGCGGTGTGATGGTGG	1135	1415	939	1318	0.827313	0.931449	0.879381
HIPK1	HIPK1-8	GACATACTATAAATGTCTGTTGG	923	935	788	922	0.853738	0.986096	0.919917
HIPK1	HIPK1-9	GAGTTGTGTAGAGCTACCCCAGG	1092	853	803	952	0.735348	1.11606	0.925704
HIPK1	HIPK1-10	GCACTCGACGACACTGATGGGGG	10732	11175	10015	10726	0.93319	0.959821	0.946506
HIPK1	HIPK1-11	GCAGTCTGTTCAACCAGCGCCGG	909	729	848	739	0.932893	1.01372	0.973305
HIPK1	HIPK1-12	GCTGCATGATAGTGCTGTACTGG	3319	3123	2704	2910	0.814703	0.931796	0.87325
HIPK1	HIPK1-13	GGAGGCCCTGGTCGTAAGCAGGG	6462	5944	5927	6685	0.917208	1.12466	1.02094
HIPK1	HIPK1-14	GGCACTCGACGACACTGATGGGG	11054	11558	10651	11266	0.963543	0.974736	0.969139
HIPK1	HIPK1-15	GTAAAGGGCACCGCATACTGCGG	1064	800	1118	1018	1.05075	1.2725	1.16163
HIPK1	HIPK1-16	GTAACAGCCGCTGATAGCTCGGG	565	414	263	394	0.465487	0.951691	0.708589
HIPK1	HIPK1-17	GTAGTAACGTGACTGTAAGTAGG	5713	5249	5367	5539	0.939436	1.05525	0.997342
HIPK1	HIPK1-18	GTCAATGACCTTCACTCGGTAGG	2095	2102	1857	2521	0.886396	1.19933	1.04287
HIPK1	HIPK1-19	GTGTGATGGTGGCTACTTGAGGG	2494	2425	2365	2534	0.948276	1.04495	0.996612
HIPK1	HIPK1-20	GTGTTTCCTTACAGCAGGCGTGG	4669	4500	4140	4636	0.8867	1.03022	0.958461
HIPK1	HIPK1-21	TGAACAGACTGCCGCTGTACTGG	1325	1788	1433	1232	1.08151	0.689038	0.885274
HIPK1	HIPK1-22	TGACCTTCACTCGGTAGGGCTGG	2713	3480	2804	3427	1.03354	0.98477	1.00916
HIPK1	HIPK1-23	TGGAGAGTTGCTACCATTAGTGG	2323	2589	2673	2703	1.15067	1.04403	1.09735
HIPK2	HIPK2-1	AAGACGATGGTCTGCTCGTAAGG	4397	4924	3286	4516	0.747328	0.917141	0.832234
HIPK2	HIPK2-2	CCCCTTACCTTCGTACACGGGGG	3756	3953	2819	3941	0.750532	0.996964	0.873748
HIPK2	HIPK2-3	CCGATGACTATAACTTCGTCCGG	1696	1359	1280	1575	0.754717	1.15894	0.956829
HIPK2	HIPK2-4	CCGATGGCCCCCGTGTACGAAGG	2189	2151	1824	2009	0.833257	0.933984	0.883621
HIPK2	HIPK2-5	CGATGGTCTGCTCGTAAGGTAGG	1238	1472	967	1576	0.781099	1.07065	0.925875
HIPK2	HIPK2-6	GCGCCCCTTACCTTCGTACACGG	12337	13011	11339	13693	0.919105	1.05242	0.985761
HIPK2	HIPK2-7	GGCCACGTGCGTGATGAAAGGGG	3613	3544	4039	3980	1.11791	1.12302	1.12047
HIPK2	HIPK2-8	TCTTGGGCCGAGGGACGTTTGGG	3533	3555	3287	3202	0.930371	0.900703	0.915537
HIPK2	HIPK2-9	TGGACTCAAGCGTAAGAGCGAGG	2883	2519	2205	2640	0.764828	1.04803	0.906432
HIPK2	HIPK2-10	TTAGGTTGTGTGGTCCGCCGAGG	1905	2512	1920	2263	1.00787	0.900876	0.954375
HIPK3	HIPK3-1	ATACCATTTAATAGACCTCGAGG	1885	1719	1437	1441	0.762334	0.838278	0.800306
HIPK3	HIPK3-2	CACGTGCAGGCACCTCAGATTGG	4873	5196	3775	4774	0.774677	0.918784	0.84673
HIPK3	HIPK3-3	CATCCTTCTTATGCCCGTCAAGG	2032	2927	2159	2035	1.0625	0.695251	0.878876
HIPK3	HIPK3-5	CTACCATTCACATAGGTCCGTGG	4214	4589	4874	4973	1.15662	1.08368	1.12015
HIPK3	HIPK3-8	TCGGCCCATTCTTCAACAAGTGG	4478	4187	4606	5497	1.02858	1.31287	1.17073
HIPK3	HIPK3-9	TGGTCGAGGCACGTTTGGCCAGG	2465	3007	2074	2520	0.841379	0.838045	0.839712
HIPK3	HIPK3-10	TTTCGCCACGCCCCAATCTGAGG	2965	2933	2504	2665	0.844519	0.908626	0.876573
HIPK3	HIPK3-11	TTTCTTGGTCGAGGCACGTTTGG	3015	3489	3282	3758	1.08856	1.0771	1.08283
HIPK4	HIPK4-1	ACATCCAGTCGCGCTTCTACCGG	3009	3469	2500	2568	0.830841	0.740271	0.785556
HIPK4	HIPK4-2	CAGCGAGGTGCGCTACGTGAAGG	1301	1219	945	1363	0.726364	1.11813	0.922247
HIPK4	HIPK4-3	CCCTTACCTTCGTCTCGGCCAGG	5854	5418	4650	4461	0.794329	0.823367	0.808848
HIPK4	HIPK4-4	CCTTGCAGGCGGCGTGCAACAGG	2335	2369	2565	2468	1.0985	1.04179	1.07015
HIPK4	HIPK4-5	CGGCAACAACGAGTACGACCAGG	5545	5454	4856	5742	0.875744	1.05281	0.964275
HIPK4	HIPK4-6	CTGGTCGTACTCGTTGTTGCCGG	5545	5454	4856	5742	0.875744	1.05281	0.964275
HIPK4	HIPK4-7	GCCCCGCCAGGTGCGCCCATTGG	2558	2227	2218	1958	0.867084	0.87921	0.873147
HIPK4	HIPK4-8	GGGCCCGGTAGAAGCGCGACTGG	2709	2498	2185	2627	0.806571	1.05164	0.929106
HIPK4	HIPK4-9	TAGAAGCGCGACTGGATGTATGG	3007	3441	2492	2568	0.828733	0.746295	0.787514
HIPK4	HIPK4-10	TATACTTGCGGCGCTCCAATGGG	1778	1822	2108	2075	1.1856	1.13886	1.16223
HUNK	HUNK-1	CCTTTGCCAAGGTGCGCGAGGGG	3518	2949	2466	3156	0.700966	1.07019	0.88558
HUNK	HUNK-2	CGCGGCGAGCGCGATGCCGGCGG	1002	961	1324	1263	1.32136	1.31426	1.31781
HUNK	HUNK-3	GGATCTGACCCTCTCGCCGCAGG	2867	3048	2789	3261	0.972794	1.06988	1.02134
HUNK	HUNK-4	GGCCGCGGCGAGCGCGATGCCGG	2100	2388	2771	2770	1.31952	1.15997	1.23975
HUNK	HUNK-5	GGTAGTTGCCCACGCGCTTGTGG	2264	2211	2233	3028	0.986307	1.36952	1.17791
HUNK	HUNK-6	GTCATGTGCAGCACGACGCTCGG	2797	4400	2088	2682	0.746514	0.609545	0.67803
HUNK	HUNK-7	TCATGTGCAGCACGACGCTCGGG	2795	4396	2086	2678	0.746333	0.60919	0.677761
HUNK	HUNK-8	TCCTTTGCCAAGGTGCGCGAGGG	3518	2949	2466	3158	0.700966	1.07087	0.885919
HUNK	HUNK-9	TCGGATGTATCTGCGGGCTTCGG	2614	3358	2594	3612	0.992349	1.07564	1.03399
HUNK	HUNK-10	TTCCAGCACCACAAGCGCGTGGG	1167	1249	1150	1268	0.985433	1.01521	1.00032
ICK	ICK-1	AACCTACGGTTCCGTCCTGCTGG	2569	2824	2551	3079	0.992993	1.0903	1.04165
ICK	ICK-2	ACAGCTCCCCCATTGACGTCTGG	6847	5608	5623	6268	0.821236	1.11769	0.969462
ICK	ICK-3	ACCTACGGTTCCGTCCTGCTGGG	2569	2824	2551	3079	0.992993	1.0903	1.04165
ICK	ICK-4	CAAGTGCAATGAACTTCCGTTGG	1443	1693	1133	1218	0.78517	0.719433	0.752301
ICK	ICK-5	CACCGCCCAGACGTCAATGGGGG	8079	9450	8036	8577	0.994678	0.907619	0.951148
ICK	ICK-6	CCACCGCCCAGACGTCAATGGGG	8149	9474	8043	8612	0.986992	0.909014	0.948003
ICK	ICK-7	CCCACCGCCCAGACGTCAATGGG	8149	9474	8047	8612	0.987483	0.909014	0.948249
ICK	ICK-8	CTCCCCCATTGACGTCTGGGCGG	5169	5277	4700	4688	0.909267	0.888384	0.898825
ICK	ICK-9	GGAATGCATGAACCTTCGGGAGG	411	443	400	485	0.973236	1.09481	1.03402
IGF1R	IGF1R-1	ACCTCACGGTCATCCGCGGCTGG	3659	4139	3933	4102	1.07488	0.991061	1.03297
IGF1R	IGF1R-3	GCGGTAGCTGCGGTAGTCCTCGG	640	595	902	815	1.40938	1.36975	1.38956
IGF1R	IGF1R-4	GTGGAGAACGACCATATCCGTGG	2938	3439	3802	3429	1.29408	0.997092	1.14558
IGF1R	IGF1R-5	TCAGCTGCTGATAGTCGTTGCGG	1509	1258	1597	1384	1.05832	1.10016	1.07924
IGF1R	IGF1R-6	TCAGTACGCCGTTTACGTCAAGG	1673	1784	1364	2061	0.815302	1.15527	0.985285
[truncated: 3,585 more rows]
