# Supplementary material for: EGFR blockade confers sensitivity to cabozantinib in hepatocellular carcinoma
Source: Cell Discov. 2022 Aug 23;8:82. doi: 10.1038/s41421-022-00425-y (PMC9399229; doi:10.1038/s41421-022-00425-y)
Supplement: Supplementary file 3 — Supplementary Table 2 [file 41421_2022_425_MOESM3_ESM.xlsx]

## Sheet: 工作表1
Supplementary Table 2_ Compounds screen in Hep3B cells
Compound Position	Compound Name			Control-mean	Cabozantinib-mean		Cabozantinib / Control
SK05P13	LDK378	0.679021	0.109041	0.394031	0.12155		0.308478
SK06K17	Puromycin 2HCl	0.0510116	0.0524847	0.0517482	0.0196675		0.380061
SK06E22	UNC0631	0.872204	0.716117	0.794161	0.302346		0.380712
SK01B20	Fludarabine	0.560266	0.369372	0.464819	0.183625		0.395045
SK02P07	Mitoxantrone	0.0688609	0.0825723	0.0757166	0.030647		0.404759
SK01A12	WZ3146	0.474111	0.461814	0.467963	0.211278		0.451484
SK04C03	KW-2478	0.487309	0.472972	0.480141	0.234491		0.488381
SK06B08	CEP-32496	1.00356	0.993514	0.998537	0.524767		0.525536
SK01O02	BMS-754807	0.712517	0.690166	0.701341	0.369727		0.527172
SK03P05	Gambogic Acid	0.224146	0.212919	0.218533	0.11759		0.538088
SK03A07	AST-1306	1.3726	1.44741	1.41001	0.774725		0.549448
SK04M11	AZ 628	0.636902	0.726152	0.681527	0.379715		0.557154
SK06C11	Poziotinib (HM781-36B)	0.917765	0.948392	0.933079	0.526439		0.564196
SK03N16	LY2603618	0.768096	0.793096	0.780596	0.441514		0.565612
SK05P15	PF-3758309	0.263031	0.26408	0.263555	0.1492		0.566106
SK06D04	Dp44mT	0.246698	0.282328	0.264513	0.150131		0.567576
SK04G04	TAE226 (NVP-TAE226)	0.267182	0.277959	0.272571	0.155473		0.570396
SK06K20	BV-6	1.24445	1.13979	1.19212	0.687132		0.576396
SK01A11	Elesclomol (STA-4783)	0.00835369	0.0146698	0.0115117	0.00669015		0.581159
SK03K11	SB590885	1.17814	1.26528	1.22171	0.714677		0.58498
SK06C08	HO-3867	0.569649	0.563086	0.566367	0.336198		0.593604
SK01A13	GDC-0941	1.15629	1.17443	1.16536	0.691808		0.593642
SK06I20	CAY10603	0.350611	0.386321	0.368466	0.218761		0.593707
SK01P18	Ponatinib (AP24534)	0.272538	0.154526	0.213532	0.127147		0.595446
SK05D05	AP26113	0.335039	0.279562	0.307301	0.183551		0.597299
SK06L12	Scriptaid	0.800467	0.783432	0.791949	0.475702		0.600672
SK06G11	OTX015	0.74375	0.756883	0.750316	0.454258		0.605423
SK06E19	MI-2 (MALT1 inhibitor)	0.920004	0.652919	0.786461	0.487568		0.619952
SK05P05	Birinapant	0.964941	1.15374	1.05934	0.658625		0.621733
SK01E21	Danusertib (PHA-739358)	0.830366	0.608876	0.719621	0.454844		0.632061
SK04C07	GSK1838705A	1.08876	1.07527	1.08202	0.686394		0.634366
SK01O01	Selumetinib (AZD6244)	1.01726	0.913398	0.965328	0.615703		0.637818
SK06C03	CPI-203	0.931255	0.805672	0.868464	0.559443		0.644175
SK06I10	Darapladib (SB-480848)	1.17394	1.05162	1.11278	0.72779		0.654029
SK04O05	CH5132799	0.32905	0.366882	0.347966	0.227976		0.655167
SK01C14	WZ8040	1.20233	1.0642	1.13326	0.746789		0.658974
SK06M19	NH125	0.636021	0.587088	0.611554	0.403335		0.659524
SK01E03	BMS-536924	0.98848	0.94531	0.966895	0.63797		0.659813
SK03F16	PP121	0.459817	0.447315	0.453566	0.299354		0.660001
SK06K01	AZ5104	0.878486	0.947281	0.912884	0.602702		0.660217
SK03A03	KW-2449	0.37609	0.371898	0.373994	0.248609		0.66474
SK04M07	TAK-901	0.419565	0.37407	0.396818	0.264874		0.667495
SK02O02	Disulfiram	0.125331	0.142459	0.133895	0.0897515		0.670312
SK04K11	PF-04691502	0.301965	0.274242	0.288104	0.193392		0.671259
SK06L21	Ulixertinib (BVD-523, VRT752271)	0.477327	0.497619	0.487473	0.327911		0.672674
SK04I05	GDC-0980 (RG7422)	0.561382	0.530853	0.546118	0.367366		0.672687
SK05J17	VE-822	0.501282	0.47601	0.488646	0.329511		0.674336
SK06D01	GSK1324726A (I-BET726)	0.67853	0.717065	0.697797	0.471075		0.675088
SK03C15	Volasertib (BI 6727)	0.479353	0.530629	0.504991	0.341397		0.676045
SK04A14	IKK-16 (IKK Inhibitor VII)	1.12564	1.10112	1.11338	0.758543		0.681298
SK05B07	VS-5584 (SB2343)	0.628	0.575567	0.601783	0.410804		0.682645
SK06G15	MG-101 (ALLN)	0.371015	0.460519	0.415767	0.284989		0.685454
SK05B19	(+)-JQ1	0.615849	0.719078	0.667464	0.458687		0.687209
SK01F01	Raloxifene HCl	1.34111	1.02045	1.18078	0.813136		0.688645
SK04A05	TG101209	0.381522	0.433894	0.407708	0.281021		0.68927
SK03L16	Fostamatinib (R788)	0.824822	0.860486	0.842654	0.581144		0.689659
SK04P19	Tylosin tartrate	1.94284	1.0196	1.48122	1.02464		0.691756
SK01O15	Belinostat (PXD101)	0.229132	0.202109	0.215621	0.149304		0.692437
SK01C21	OSU-03012 (AR-12)	1.23035	0.855884	1.04312	0.723211		0.693318
SK01E02	Triciribine	1.63646	1.50922	1.57284	1.09666		0.697247
SK03A05	Givinostat (ITF2357)	0.154272	0.157816	0.156044	0.109056		0.698879
SK03A19	Apigenin	1.3762	1.50189	1.43905	1.00643		0.699371
SK04K17	M344	0.317938	0.342181	0.33006	0.231095		0.700162
SK01M22	Epirubicin HCl	0.0622974	0.0659492	0.0641233	0.044957		0.701102
SK06H01	SD-208	1.57347	1.5924	1.58293	1.11122		0.702003
SK05P21	P22077	1.49046	1.25119	1.37082	0.963152		0.702608
SK01H16	Pimasertib (AS-703026)	0.349965	0.218712	0.284338	0.200758		0.706052
SK05L16	AZD2858	1.17238	1.07539	1.12388	0.797248		0.709368
SK05J04	NSC 319726	0.0873857	0.0751387	0.0812622	0.0578723		0.712167
SK02O01	CP-673451	1.05735	1.15844	1.1079	0.789703		0.712796
SK05D08	AVL-292	0.974824	0.973664	0.974244	0.699565		0.718059
SK01O11	Masitinib (AB1010)	1.64264	1.36691	1.50477	1.08222		0.719192
SK03A08	Magnolol	1.1865	1.09351	1.14001	0.820448		0.719687
SK01K05	Lapatinib (GW-572016) Ditosylate	1.4887	1.36245	1.42558	1.02802		0.721128
SK06K07	ERK5-IN-1	0.936252	1.01298	0.974615	0.703068		0.72138
SK01D12	Aurora A Inhibitor I	0.400147	0.255888	0.328017	0.237626		0.724432
SK06I18	LRRK2-IN-1	1.00841	1.03533	1.02187	0.740498		0.724647
SK03G03	RAF265 (CHIR-265)	0.946162	0.959426	0.952794	0.690675		0.724895
SK05J13	Cilengitide	1.39746	1.41499	1.40623	1.02052		0.725717
SK03B16	MG-132	0.266764	0.284274	0.275519	0.199959		0.725756
SK06M14	GDC-0623	0.189669	0.176191	0.18293	0.132817		0.726053
SK06K21	ZLN005	0.561449	0.620961	0.591205	0.430557		0.72827
SK04C01	Trametinib (GSK1120212)	0.215736	0.226458	0.221097	0.161376		0.729886
SK04P18	Ronidazole	1.8146	1.11367	1.46414	1.0705		0.731149
SK04C11	TG101348 (SAR302503)	0.480368	0.570325	0.525347	0.384534		0.731962
SK05B12	Ro 31-8220 Mesylate	0.974853	1.12148	1.04817	0.768629		0.733307
SK04A19	AZD2014	0.627525	0.633896	0.630711	0.464049		0.735756
SK01E01	Linifanib (ABT-869)	1.41452	0.998959	1.20674	0.888359		0.736165
SK01I17	KU-55933 (ATM Kinase Inhibitor)	1.41117	1.47776	1.44447	1.06415		0.736709
SK05H05	MEK162 (ARRY-162, ARRY-438162)	0.890973	0.827764	0.859369	0.633722		0.737427
SK04O18	Go 6983	1.15393	1.42103	1.28748	0.951883		0.739339
SK01A19	Quisinostat (JNJ-26481585)	0.1834	0.141821	0.16261	0.120759		0.742627
SK02A08	Hydrochlorothiazide	0.793983	0.818684	0.806333	0.59973		0.743774
SK02D20	Lapatinib	1.30771	1.30287	1.30529	0.970928		0.74384
SK02P21	Raltegravir (MK-0518)	0.98961	1.20097	1.09529	0.814808		0.74392
SK03O15	CX-4945 (Silmitasertib)	1.25978	1.20599	1.23289	0.918148		0.744715
SK01A05	Dasatinib	1.47033	1.31831	1.39432	1.03873		0.744974
SK06A10	Y-320	0.520224	0.484435	0.50233	0.374895		0.746313
SK04N01	Pazopanib	0.865571	1.00436	0.934965	0.698097		0.746656
SK05L09	CX-6258 HCl	0.720111	0.571392	0.645751	0.482415		0.74706
SK03A02	Cyclosporin A	1.15468	1.19887	1.17677	0.879481		0.747368
SK02D04	ENMD-2076 L-(+)-Tartaric acid	0.801511	0.801732	0.801621	0.59911		0.747372
SK01C04	YM155 (Sepantronium Bromide)	0.190557	0.152965	0.171761	0.128524		0.748275
SK01A08	Paclitaxel	0.801707	0.809602	0.805655	0.604		0.749701
SK02A18	Chlorprothixene	1.1151	1.14277	1.12893	0.848245		0.751367
SK04G01	BRL-15572	1.4877	1.16048	1.32409	0.995108		0.751541
SK01C11	Entinostat (MS-275)	0.98596	0.920944	0.953452	0.717295		0.752314
SK04N05	Daunorubicin HCl	0.0663545	0.0700297	0.0681921	0.0513761		0.753403
SK05L17	GDC-0032	1.02968	0.984751	1.00721	0.759082		0.753645
SK01B01	Etoposide	1.30203	1.14759	1.22481	0.923255		0.753794
SK01O13	ZSTK474	0.869337	0.999872	0.934605	0.704501		0.753796
SK01B09	BX-912	1.34175	1.30541	1.32358	0.99853		0.754417
SK04C05	Resminostat	0.760484	0.801782	0.781133	0.590058		0.755387
SK04K02	Ciproxifan	1.1786	1.48106	1.32983	1.0059		0.75641
SK05P07	GSK2656157	1.51803	1.47693	1.49748	1.13328		0.756791
SK05L10	DBeQ	1.21967	1.18913	1.2044	0.911783		0.757044
SK01G02	Cabozantinib (XL184, BMS-907351)	1.25124	1.11213	1.18169	0.895166		0.757533
SK06E09	URMC-099	0.814457	0.767558	0.791008	0.599658		0.758094
SK01A01	ABT-263 (Navitoclax)	1.3577	1.22226	1.28998	0.979372		0.759215
SK04K03	WAY-600	1.1016	1.1571	1.12935	0.858422		0.760102
SK03D20	NU7441 (KU-57788)	1.02189	1.02874	1.02532	0.780844		0.761565
SK03P14	TAK-733	0.175042	0.191672	0.183357	0.139792		0.762402
SK01G21	BI 2536	0.40794	0.379449	0.393694	0.300577		0.76348
SK06A16	CL-387785 (EKI-785)	1.21717	1.13292	1.17504	0.898209		0.764405
SK01E07	NVP-AEW541	1.13105	1.01724	1.07414	0.822112		0.765367
SK06B19	GNE-317	0.474956	0.555015	0.514985	0.395024		0.767059
SK06O05	ID-8	0.963062	0.965548	0.964305	0.741087		0.768519
SK01E20	Doxorubicin (Adriamycin)	0.150464	0.138247	0.144355	0.110943		0.768541
SK01K07	PI-103	0.819133	0.710933	0.765033	0.589806		0.770955
SK03I05	LY2784544	1.24066	1.16336	1.20201	0.927702		0.771793
SK02N01	Butoconazole nitrate	0.985705	0.75218	0.868943	0.67182		0.773147
SK01P15	Flumazenil	1.23989	1.19566	1.21777	0.944261		0.775399
SK04P21	Brinzolamide	1.69311	0.890113	1.29161	1.00172		0.77556
SK06J17	Erlotinib	1.22324	1.38298	1.30311	1.0138		0.777989
SK01M09	VX-680 (Tozasertib, MK-0457)	0.993693	0.893521	0.943607	0.735173		0.77911
SK05B18	CNX-774	1.11617	1.10415	1.11016	0.865842		0.779925
SK01G14	ENMD-2076	0.855988	0.712955	0.784471	0.612037		0.780191
SK05G21	Ethacridine lactate monohydrate	1.2161	1.26581	1.24096	0.968597		0.780525
SK04K16	GNF-2	1.35406	1.20732	1.28069	1.00049		0.781215
SK04G02	INK 128 (MLN0128)	0.37134	0.402903	0.387121	0.302444		0.781263
SK05N02	NSC697923	0.267459	0.263792	0.265625	0.207598		0.781543
SK06G03	GSK2606414	1.39192	1.29796	1.34494	1.05172		0.781981
SK05H15	GSK923295	1.11985	1.08003	1.09994	0.860874		0.782657
SK04P22	Sulfacetamide Sodium	1.3246	1.0194	1.172	0.918412		0.78363
SK04N22	Triamterene	1.32157	1.16952	1.24555	0.976262		0.783803
SK03M22	Salidroside	1.23038	1.25309	1.24174	0.973899		0.784303
SK05B20	PD173955	0.966891	0.938725	0.952808	0.74787		0.784912
SK05O05	Dicloxacillin Sodium	0.887813	0.822936	0.855374	0.673308		0.78715
SK05P08	I-BET-762	0.8614	0.83217	0.846785	0.667554		0.78834
SK06I09	Bay 11-7085	0.994472	0.988804	0.991638	0.781993		0.788588
SK06N13	Ro-3306	1.4811	1.40145	1.44128	1.13739		0.789151
SK02O06	Lamivudine	0.585236	0.652353	0.618794	0.488399		0.789276
SK01M02	Mocetinostat (MGCD0103)	0.219671	0.223362	0.221517	0.175668		0.793025
SK06O09	HS-173	0.540912	0.477398	0.509155	0.403839		0.793155
SK01D01	KU-0063794	1.09532	0.853272	0.974296	0.773169		0.793567
SK05N16	NMS-P937 (NMS1286937)	0.494395	0.466401	0.480398	0.381814		0.794787
SK02E05	AZD8055	0.492205	0.507617	0.499911	0.397733		0.795607
SK03P01	10-Deacetylbaccatin-III	1.41199	1.33114	1.37156	1.09321		0.797057
SK05B13	GSK J4 HCl	0.800917	0.682612	0.741765	0.591233		0.797062
SK04P15	Biotin (Vitamin B7)	1.45187	1.04998	1.25093	0.997852		0.79769
SK06C14	SB273005	0.629219	0.76392	0.696569	0.555754		0.797844
SK02O08	Adefovir Dipivoxil	1.26562	1.43556	1.35059	1.07859		0.798603
SK03P03	(S)-10-Hydroxycamptothecin	0.163286	0.180233	0.17176	0.137321		0.799492
SK03J16	OSI-027	0.720226	0.681662	0.700944	0.560412		0.79951
SK03M05	MLN9708	0.312844	0.286763	0.299803	0.240319		0.801587
SK01M03	Dovitinib (TKI-258, CHIR-258)	0.837732	0.863017	0.850374	0.682222		0.80226
SK05F16	Ro3280	0.815229	0.791087	0.803158	0.644796		0.802826
SK06J03	LDC1267	1.08075	0.917745	0.999246	0.802626		0.803231
SK04P16	Sertraline HCl	1.44643	1.08231	1.26437	1.01716		0.804482
SK01K09	Vorinostat (SAHA, MK0683)	0.796136	0.634107	0.715121	0.575454		0.804694
SK05H09	PD168393	1.65609	1.30995	1.48302	1.19417		0.805231
SK03E20	Gastrodin	1.35615	1.35241	1.35428	1.09076		0.805414
SK03A18	Vanillylacetone	1.36522	1.55552	1.46037	1.17663		0.805703
SK01N22	MK-1775	0.196622	0.161084	0.178853	0.144149		0.805964
SK01H18	AEE788 (NVP-AEE788)	1.25117	1.13611	1.19364	0.962658		0.806489
SK03C01	AZD8330	0.164686	0.1862	0.175443	0.141502		0.806541
SK05N22	TAK-632	0.28592	0.276366	0.281143	0.227158		0.807981
SK01P10	Ziprasidone HCl	1.22896	1.50105	1.365	1.10329		0.808271
SK01M08	CEP-18770 (Delanzomib)	0.220038	0.206347	0.213192	0.172357		0.808458
SK01O18	PIK-75	0.146769	0.13219	0.139479	0.113001		0.81016
SK03B13	Manidipine 2HCl	1.4832	1.11394	1.29857	1.05292		0.810832
SK06E07	K-Ras(G12C) inhibitor 12	1.28317	1.32937	1.30627	1.05966		0.811213
SK03O12	Rutaecarpine	1.25361	1.21989	1.23675	1.00335		0.811279
SK02I03	AM1241	1.0537	1.245	1.14935	0.932688		0.811492
SK03F01	Isoliquiritigenin	1.13938	0.669135	0.904258	0.733951		0.811661
SK03G11	PP242	0.61413	0.6566	0.635365	0.515793		0.811805
SK05H14	Bromosporine	0.819695	0.881613	0.850654	0.691467		0.812865
SK04P02	Ropinirole HCl	1.14973	1.21187	1.1808	0.960376		0.813324
SK04I11	PHA-767491	1.14288	1.14367	1.14327	0.929971		0.813428
SK05P10	CNX-2006	1.10807	1.0685	1.08829	0.885364		0.81354
SK01C17	Refametinib (RDEA119, Bay 86-9766)	0.284728	0.196303	0.240516	0.195823		0.814178
SK01P05	Cinacalcet HCl	1.24929	1.15779	1.20354	0.980397		0.814592
SK06A14	PTC-209 HBr	0.64883	0.552947	0.600889	0.489838		0.815189
SK05H22	CO-1686 (AVL-301)	1.01392	1.02178	1.01785	0.830957		0.816385
SK05J08	BAF312 (Siponimod)	1.15152	1.05374	1.10263	0.900221		0.816433
SK01K16	CUDC-101	1.10889	1.16645	1.13767	0.92915		0.816712
SK01P11	Epothilone A	0.682056	0.540824	0.61144	0.499513		0.816945
SK03I03	AZD1480	0.707849	0.851182	0.779515	0.637102		0.817305
SK06H21	BI-847325	0.283275	0.273434	0.278354	0.227754		0.818214
SK03A15	Esomeprazole Sodium	1.51987	1.48096	1.50042	1.22866		0.818877
SK06N03	D 4476	1.1174	1.19082	1.15411	0.945473		0.819224
SK06N04	Rocilinostat (ACY-1215)	1.17069	1.09598	1.13334	0.928659		0.819403
SK03N01	Cephalomannine	0.610228	0.592902	0.601565	0.493211		0.819881
SK06J19	Afatinib (BIBW2992) Dimaleate	1.24336	1.21785	1.23061	1.00942		0.820262
SK06A20	BRD4770	1.11009	1.00956	1.05982	0.869436		0.820358
SK05J10	BIO	1.43817	1.36568	1.40192	1.15009		0.820367
SK01A15	SB216763	1.40165	1.42002	1.41084	1.15857		0.821195
SK06P08	Tyrphostin AG 1296	0.986546	1.01539	1.00097	0.82226		0.821464
SK04A09	ZM 336372	1.59624	1.5001	1.54817	1.27191		0.821557
SK05J20	SC75741	1.26711	1.28146	1.27428	1.04862		0.822908
SK04E09	JTC-801	0.207462	0.192261	0.199862	0.164581		0.823472
SK05H04	ML347	1.3295	1.28765	1.30857	1.07842		0.824122
SK01L07	Vemurafenib (PLX4032, RG7204)	1.19613	1.2709	1.23352	1.01694		0.824422
SK05L05	LCL161	1.26826	1.42435	1.34631	1.11008		0.824534
SK02D18	Bexarotene	1.24281	1.20271	1.22276	1.00824		0.824561
SK02P15	Methoxsalen	1.08141	1.1805	1.13095	0.932716		0.824717
SK03D21	Ciclopirox	1.07561	0.972175	1.02389	0.845075		0.825354
SK02P22	Atropine	1.02452	1.01941	1.02196	0.843506		0.825377
SK06J06	VE-821	1.28793	1.43013	1.35903	1.12336		0.82659
SK05N12	OAC1	0.649745	0.57097	0.610357	0.504718		0.826922
SK05D18	SKLB1002	1.37971	1.37113	1.37542	1.13756		0.827063
SK03B22	ICG-001	1.1667	1.21562	1.19116	0.986468		0.828159
SK06B09	SP2509	1.08765	1.0684	1.07803	0.893841		0.829145
SK01P07	BX-795	1.20168	1.16766	1.18467	0.983168		0.829908
SK06O07	SH-4-54	1.57656	1.5986	1.58758	1.3191		0.830886
SK03J13	Mycophenolic acid	1.18211	1.17313	1.17762	0.978877		0.831236
SK06B07	GSK2578215A	1.3516	1.36276	1.35718	1.12862		0.831587
SK06I13	PTC-209	0.543123	0.60704	0.575081	0.478232		0.83159
SK03A11	DAPT (GSI-IX)	1.05546	1.18214	1.1188	0.933015		0.833943
SK06C12	GNF-5	1.30809	1.42982	1.36896	1.1422		0.834362
SK04G11	GSK1070916	1.01055	0.870343	0.940448	0.784734		0.834426
SK05O13	Doxycycline Hyclate	1.22523	1.26848	1.24686	1.04075		0.834698
SK02K01	R406 (free base)	0.920177	0.856682	0.888429	0.741786		0.834941
SK03H11	Imatinib (STI571)	1.18288	1.25103	1.21695	1.01658		0.835346
SK06P14	P276-00	0.216261	0.214707	0.215484	0.180036		0.835497
SK01J16	SB525334	1.41865	1.40002	1.40934	1.1776		0.835572
SK05F10	GZD824	0.365247	0.30353	0.334389	0.27943		0.835644
SK01J12	PHA-680632	0.758189	0.867068	0.812629	0.679215		0.835824
SK04O06	Cathepsin Inhibitor 1	1.15879	1.14283	1.15081	0.961899		0.835844
SK03A17	(-)-Epigallocatechin Gallate	1.39302	1.39156	1.39229	1.16433		0.836269
SK05B04	AZD1080	1.8552	1.65511	1.75515	1.46879		0.836844
SK02P01	Azithromycin	1.17466	1.30279	1.23872	1.03664		0.836859
SK05F13	NMDA (N-Methyl-D-aspartic acid)	1.32962	1.41685	1.37323	1.14941		0.837011
SK03E11	Irinotecan HCl Trihydrate	1.40758	1.29819	1.35289	1.13258		0.837159
SK02I09	TWS119	1.08966	1.12942	1.10954	0.928957		0.837247
SK06K11	Atglistatin	1.28496	1.45632	1.37064	1.14794		0.837521
SK04P01	Amoxicillin	1.24582	1.35836	1.30209	1.0908		0.837734
SK06D07	CH5183284 (Debio-1347)	1.02798	0.975228	1.0016	0.839174		0.837831
SK03I07	GSK461364	0.639888	0.696588	0.668238	0.560211		0.83834
SK03C02	Cytisine	1.14368	1.15969	1.15169	0.965523		0.838355
SK01O06	Docetaxel	0.845996	0.868524	0.85726	0.718899		0.838601
SK02A21	Phenylbutazone	1.07945	1.03941	1.05943	0.889232		0.839351
SK05L06	UNC1999	1.29181	1.35826	1.32503	1.11337		0.840257
SK05D15	GSK2334470	1.4273	1.35994	1.39362	1.17105		0.840292
SK05F01	JNK-IN-8	0.84437	0.829328	0.836849	0.703894		0.841124
SK05B14	RepSox	1.48973	1.48562	1.48767	1.25349		0.842584
SK03C21	Berberine HCl	1.34093	1.27709	1.30901	1.10359		0.843072
SK05I03	Halcinonide	0.748167	0.9166	0.832383	0.701989		0.843348
SK05F11	LY2874455	0.554503	0.641837	0.59817	0.504897		0.844069
SK02E22	Nifedipine	1.24306	1.03438	1.13872	0.962076		0.844875
SK04P17	Entacapone	1.31561	0.96107	1.13834	0.962045		0.845128
SK02P18	Flunixin Meglumin	0.92747	1.12584	1.02666	0.868463		0.845914
SK05J09	AZD3514	1.32841	1.2757	1.30205	1.10194		0.846309
SK02A14	Rifabutin	1.16504	1.19885	1.18194	1.0036		0.849106
SK04P20	Sodium 4-Aminosalicylate	1.24704	1.03555	1.14129	0.971095		0.850874
SK01E05	Erlotinib HCl (OSI-744)	1.29545	1.4868	1.39113	1.18409		0.851176
SK02E17	Amphotericin B	1.28932	1.1324	1.21086	1.0307		0.85121
SK04H21	Anagrelide HCl	0.914736	1.04061	0.97767	0.832229		0.851237
SK01K13	PHA-665752	1.21265	1.41932	1.31598	1.12075		0.851645
SK01D20	Pralatrexate	0.8911	0.75288	0.82199	0.700078		0.851687
SK02A16	Pitavastatin Calcium	0.965316	0.914458	0.939887	0.800664		0.851873
SK01F03	Vincristine	0.76578	0.789894	0.777837	0.662666		0.851934
SK02E15	Naproxen	1.16743	1.32632	1.24687	1.06235		0.852013
SK03B20	TAK-875	1.20403	1.26903	1.23653	1.05375		0.85218
SK04F02	Flumequine	1.03065	1.34092	1.18578	1.01145		0.852979
SK04L02	Azatadine dimaleate	1.18324	1.43057	1.30691	1.11481		0.853014
SK03A22	Naringin Dihydrochalcone	1.144	1.41655	1.28027	1.09213		0.853042
SK05O06	Fidaxomicin	1.43269	1.31848	1.37559	1.17351		0.853098
SK02A11	Furosemide	1.41605	1.21693	1.31649	1.12313		0.853126
SK01N01	2-Methoxyestradiol (2-MeOE2)	1.2276	1.24729	1.23745	1.05592		0.853301
SK03M15	BKM120 (NVP-BKM120, Buparlisib)	0.586161	0.725491	0.655826	0.559826		0.853619
SK06L01	TH287	1.08474	1.11434	1.09954	0.938718		0.853737
SK06N11	Bikinin	1.86845	1.67269	1.77057	1.51166		0.853766
SK06K16	UNC0379	1.24773	1.33529	1.29151	1.10299		0.854033
SK05F20	FRAX597	1.07724	1.12688	1.10206	0.941619		0.854417
SK06K05	UNC2881	1.27366	1.0585	1.16608	0.996452		0.854532
SK05D12	GF109203X	1.21589	1.2739	1.2449	1.0639		0.85461
SK04K01	Ibrutinib (PCI-32765)	1.16949	1.17083	1.17016	1.00012		0.854687
SK04O11	AMG-458	1.14098	1.1744	1.15769	0.989636		0.854836
SK04E18	PF-477736	0.366824	0.41727	0.392047	0.335214		0.855035
SK02P10	Terazosin HCl	1.13059	1.12059	1.12559	0.962903		0.855462
SK01P08	Sumatriptan Succinate	1.23685	1.0954	1.16613	0.997666		0.855539
SK03P21	Econazole nitrate	0.88864	1.36215	1.1254	0.963071		0.855761
SK02A22	Acipimox	0.885586	1.14228	1.01394	0.867778		0.855852
SK03E01	GSK1292263	0.862146	0.851767	0.856956	0.733536		0.855979
SK03E09	BMS-794833	1.30146	1.29612	1.29879	1.11275		0.856758
SK03O13	Telatinib	1.14504	1.27684	1.21094	1.03767		0.856913
SK06C22	UM171	0.195743	0.191815	0.193779	0.16641		0.858764
SK03A13	UK 383367	1.26503	1.25761	1.26132	1.08341		0.858952
SK01A04	SRT1720	1.20036	1.20256	1.20146	1.03205		0.859
SK03A21	Bergenin	1.28555	1.4616	1.37357	1.17994		0.859032
SK06P07	YK-4-279	1.17989	1.13256	1.15622	0.993366		0.859147
SK04O07	AMG-900	1.11054	1.21607	1.16331	1.00018		0.859774
SK01K03	Cediranib (AZD2171)	0.772877	0.75457	0.763724	0.656666		0.859822
SK02D17	Sulfamethizole	1.25775	1.13347	1.19561	1.02901		0.860656
SK05O07	Tilmicosin	1.48452	1.46216	1.47334	1.26981		0.861855
SK01C01	ABT-737	1.26832	1.06506	1.16669	1.00579		0.862087
SK04D18	Retapamulin	1.31543	1.43062	1.37303	1.18397		0.862305
SK05P17	AZD3463	0.13785	0.138231	0.138041	0.119074		0.862604
SK03K07	R406	0.932517	1.06533	0.998923	0.862495		0.863425
SK04C19	TAK-285	1.14317	1.22412	1.18364	1.02205		0.86348
SK03A20	Diosmetin	1.25663	1.45082	1.35373	1.16896		0.863509
SK02C07	PD318088	1.04165	0.973055	1.00735	0.870057		0.863707
SK05E22	Mupirocin	1.02787	1.01684	1.02236	0.883095		0.863784
SK05H01	QNZ (EVP4593)	1.1782	1.27112	1.22466	1.05826		0.864127
SK04I16	MLN0905	0.793579	0.826306	0.809942	0.70005		0.864321
SK03L11	Lincomycin HCl	1.36572	1.19128	1.2785	1.1053		0.864527
SK04D11	Chlorhexidine HCl	1.09824	1.12243	1.11033	0.960453		0.865013
SK05I01	Flumethasone	1.26948	1.08627	1.17788	1.01937		0.865427
SK06K04	MG149	1.05161	1.06866	1.06014	0.918161		0.866077
SK01O03	PD184352 (CI-1040)	0.921187	0.966724	0.943955	0.817943		0.866506
SK03M01	LY2608204	1.06815	1.15445	1.1113	0.962975		0.86653
SK04A11	AZ 3146	1.04287	1.05649	1.04968	0.909982		0.866913
SK02A13	Cefoperazone	1.10872	1.13196	1.12034	0.971317		0.866984
SK03O06	Luteolin	0.911929	0.902419	0.907174	0.786805		0.867315
SK02I10	Levonorgestrel	1.12445	1.17287	1.14866	0.997155		0.868105
SK04G13	Milciclib (PHA-848125)	0.732881	0.742195	0.737538	0.640337		0.868208
SK02J08	Cyproheptadine HCl	1.14583	1.04379	1.09481	0.950645		0.86832
SK01B21	Ki8751	1.13459	1.23422	1.1844	1.02849		0.868364
SK01P19	Rigosertib (ON-01910)	0.783093	0.625535	0.704314	0.611839		0.868701
SK06B20	Palbociclib (PD-0332991) HCl	1.14327	1.3093	1.22629	1.0665		0.869698
SK03P20	WYE-125132 (WYE-132)	0.497364	0.535788	0.516576	0.449309		0.869783
SK06K03	Z-DEVD-FMK	1.16333	1.33268	1.24801	1.08554		0.869817
SK02J20	Conivaptan HCl	1.22005	1.01407	1.11706	0.971677		0.869852
SK06M04	EHT 1864	1.39485	1.19162	1.29323	1.12568		0.870442
SK04K19	Istradefylline	1.01772	0.996193	1.00696	0.876689		0.870631
SK02J15	Levofloxacin	1.28211	1.04814	1.16513	1.01441		0.870645
SK03M02	Fisetin	1.16625	1.27594	1.22109	1.06347		0.870917
SK01P22	Quizartinib (AC220)	0.895909	0.934667	0.915288	0.797583		0.871401
SK03P15	Quinine HCl Dihydrate	1.17129	1.30907	1.24018	1.08167		0.872188
SK06G04	Triapine	1.1775	1.15379	1.16565	1.01713		0.872586
SK02L01	Atracurium Besylate	1.27203	1.12094	1.19649	1.04626		0.874443
SK06P01	Lomitapide Mesylate	1.3071	1.26214	1.28462	1.1239		0.87489
SK03B14	Buflomedil HCl	1.10457	1.29013	1.19735	1.04898		0.876082
SK02H10	Orphenadrine Citrate	1.1289	1.22264	1.17577	1.03188		0.877625
SK03P18	A66	1.0329	0.977392	1.00514	0.882475		0.877959
SK01C18	Irinotecan	1.26432	1.40953	1.33693	1.17382		0.878001
SK04B21	Benztropine mesylate	1.19764	1.13613	1.16689	1.02454		0.87801
SK06B06	PQ 401	1.25929	1.71176	1.48552	1.30463		0.87823
SK03K05	MLN2238	0.234602	0.204562	0.219582	0.192915		0.878555
SK03L06	Amoxicillin Sodium	1.16743	1.28276	1.22509	1.07752		0.879539
SK02O09	Reserpine	1.11844	1.10869	1.11356	0.979529		0.879634
SK03M07	CYT997 (Lexibulin)	0.536825	0.570031	0.553428	0.48693		0.879844
SK06J21	Cyclo(RGDyK)	1.40106	1.32571	1.36339	1.20026		0.880353
SK04E02	MPEP	1.03571	1.02465	1.03018	0.907002		0.880431
SK02E18	Toremifene Citrate	1.21963	1.19661	1.20812	1.0638		0.880538
SK02K05	AT7867	0.826911	1.11688	0.971894	0.85711		0.881897
SK03A01	Roflumilast	1.11354	1.08042	1.09698	0.967482		0.881951
SK02P19	Amiodarone HCl	0.998182	1.13047	1.06432	0.939008		0.882257
SK01P12	Atazanavir Sulfate	1.05881	1.13853	1.09867	0.969484		0.882416
SK06M09	ARQ 621	0.483543	0.561123	0.522333	0.461008		0.882594
SK04L22	Ticagrelor	1.13663	1.33186	1.23424	1.08938		0.882629
SK05B21	SC144	0.39215	0.373073	0.382612	0.33772		0.88267
SK01I05	Imatinib Mesylate (STI571)	1.30519	1.40927	1.35723	1.19831		0.882908
SK04C02	GDC-0068	1.0037	1.06591	1.0348	0.913659		0.882931
SK04A17	MK-2461	1.02324	1.0664	1.04482	0.922532		0.882959
SK02L21	Elvitegravir (GS-9137, JTK-303)	0.996049	1.13967	1.06786	0.942925		0.883004
SK06H15	Dovitinib (TKI258) Lactate	0.677708	0.662818	0.670263	0.591901		0.883088
SK05P11	MK-8745	1.1471	1.26153	1.20431	1.06355		0.883116
SK03B09	Clindamycin HCl	1.38074	1.22419	1.30246	1.15035		0.883212
SK03P22	AS-252424	0.954787	1.21446	1.08462	0.958215		0.883455
SK03B10	Thiamphenicol	1.37164	1.18443	1.27804	1.1291		0.883461
SK05O17	Nifuroxazide	1.31915	1.05405	1.1866	1.04833		0.883471
SK06N15	Elacridar (GF120918)	1.20086	1.2106	1.20573	1.06556		0.883747
SK06N01	TH588	1.157	1.16789	1.16244	1.02737		0.883807
SK02A15	Acetylcysteine	1.01561	1.16923	1.09242	0.96564		0.883944
SK04A20	WZ811	1.15323	1.03313	1.09318	0.966475		0.884094
SK01A07	Motesanib Diphosphate (AMG-706)	1.25885	1.19927	1.22906	1.08719		0.884571
SK03D04	Tolterodine tartrate	1.10268	1.13484	1.11876	0.989858		0.884782
SK03E03	Almorexant HCl	1.11224	1.26672	1.18948	1.05266		0.884978
SK02D03	Chloroxine	1.20147	1.24631	1.22389	1.08328		0.885111
SK04D02	Eletriptan HBr	1.08763	1.11254	1.10008	0.973788		0.885196
SK04E21	WP1066	0.984935	1.02293	1.00393	0.888692		0.885213
SK02G08	Piroxicam	1.31084	1.23194	1.27139	1.12549		0.885248
SK05I22	Mefloquine HCl	1.33123	1.1202	1.22572	1.08576		0.885819
SK03C07	SB505124	1.50779	1.41732	1.46256	1.29573		0.885933
SK01O17	LAQ824 (Dacinostat)	0.134796	0.113331	0.124063	0.109931		0.886088
SK06F17	Dasatinib Monohydrate	1.24654	1.37234	1.30944	1.16051		0.886267
SK05A21	Chlorquinaldol	0.897783	0.818866	0.858324	0.76078		0.886355
SK05E19	Domiphen Bromide	1.02221	1.27852	1.15036	1.01972		0.886438
SK03M06	Limonin	1.1217	1.2603	1.191	1.05602		0.886671
SK05M04	Valnemulin HCl	1.44043	1.61974	1.53009	1.35689		0.886806
SK01A14	Regorafenib (BAY 73-4506)	0.987523	1.0269	1.00721	0.893209		0.886814
SK05L03	Pimecrolimus	1.56912	1.41361	1.49137	1.32306		0.887148
SK06L07	PF-4989216	1.16997	1.15171	1.16084	1.02995		0.88725
SK05H02	BMS-833923	0.768424	1.1658	0.967113	0.858157		0.887339
SK02C02	（6-）ε-​Aminocaproic acid	1.12911	1.07964	1.10438	0.980206		0.887564
SK06G07	K-Ras(G12C) inhibitor 9	1.21296	1.31946	1.26621	1.12431		0.887929
SK06F08	AZD5363	1.30338	1.20155	1.25246	1.11245		0.88821
SK04K13	Varlitinib	1.32464	1.52113	1.42288	1.26446		0.888664
SK02M02	Flurbiprofen	1.12412	1.29197	1.20805	1.07374		0.888827
SK01L22	AT7519	0.178195	0.146568	0.162381	0.144331		0.88884
SK01J17	Ginkgolide B	1.12198	1.32291	1.22244	1.08707		0.889262
SK04A08	SB269970 HCl	1.21389	1.27036	1.24212	1.10513		0.889709
SK02E06	Desonide	1.20223	0.989403	1.09582	0.975006		0.889752
SK05B11	AZ20	0.701535	0.721957	0.711746	0.633331		0.889828
SK02F19	Tamoxifen Citrate	1.30137	1.21048	1.25593	1.11867		0.890712
SK05N08	CID755673	1.16247	1.32018	1.24132	1.10577		0.890803
SK03H08	Tetracycline HCl	1.22631	1.06129	1.1438	1.01939		0.891229
SK06H03	DTP3	0.895575	1.30099	1.09828	0.978827		0.891233
SK05N19	3-Deazaneplanocin A (DZNeP)	0.924254	0.942113	0.933184	0.832005		0.891577
SK04O17	GW4064	1.15913	1.15154	1.15533	1.03015		0.891652
SK04M15	Dalcetrapib (JTT-705, RO4607381)	1.10197	1.11155	1.10676	0.987378		0.892133
SK03A16	Synephrine	1.29344	1.3603	1.32687	1.1838		0.892177
SK05J19	AMG-517	1.2099	1.11022	1.16006	1.03536		0.89251
SK06P15	SU6656	0.994434	0.959249	0.976841	0.872051		0.892725
SK05C18	Demeclocycline HCl	1.27823	1.21539	1.24681	1.11338		0.89298
SK04E22	CHIR-99021 (CT99021) HCl	1.39723	1.62011	1.50867	1.34734		0.893061
SK05H08	PF-543	1.17013	1.13027	1.1502	1.02828		0.894005
SK03P06	Medroxyprogesterone acetate	1.09413	1.23443	1.16428	1.04092		0.894046
SK03J18	NPS-2143	1.05294	1.12505	1.08899	0.973953		0.894362
SK04P14	Toltrazuril	1.32581	0.912378	1.11909	1.00088		0.894368
SK06P03	PF-431396	0.957885	1.04467	1.00128	0.895635		0.894494
SK02A05	Nebivolol	1.0543	1.14697	1.10064	0.984569		0.894544
SK02K03	SB408124	1.29696	1.24715	1.27206	1.1383		0.894851
SK03N22	A-674563	0.124563	0.122246	0.123404	0.110439		0.894932
SK04K15	MK-5108 (VX-689)	1.02397	1.11683	1.0704	0.958354		0.895327
SK02A17	Zafirlukast	0.948079	1.0612	1.00464	0.899541		0.895387
SK02F20	Cisatracurium Besylate	1.05413	1.24252	1.14833	1.02845		0.895609
SK06H16	Optovin	1.1261	1.12995	1.12803	1.01029		0.895625
SK04A16	SB742457	1.19643	1.0164	1.10642	0.991129		0.895802
SK05N14	G007-LK	1.14455	1.15686	1.1507	1.03083		0.895826
SK01K17	GSK1904529A	1.42512	1.51243	1.46878	1.31601		0.895993
SK05K13	Benzoic Acid	1.30514	1.2055	1.25532	1.12501		0.896196
SK02F02	Pramipexole dihydrochloride monohydrate	1.17103	1.24546	1.20824	1.08333		0.896616
SK01A02	JNJ-38877605	1.08546	1.2332	1.15933	1.03964		0.89676
SK01C22	Clofarabine	1.11453	0.895033	1.00478	0.902095		0.897801
SK01D04	Omeprazole	1.44229	1.24929	1.34579	1.20871		0.898139
SK06O17	KN-62	1.09242	1.243	1.16771	1.04894		0.898282
SK05D14	Deltarasin	1.05465	1.24725	1.15095	1.03409		0.898467
SK06F13	AZD3839	1.36531	1.31306	1.33918	1.20328		0.89852
SK01C03	Afatinib (BIBW2992)	1.33183	1.24942	1.29063	1.16014		0.898894
SK05P14	AGI-6780	1.08905	1.11934	1.10419	0.992806		0.899122
SK01O07	Sorafenib Tosylate	1.09911	1.17542	1.13727	1.02307		0.899583
SK04E16	ZM 323881 HCl	1.18698	1.14921	1.16809	1.05082		0.899605
SK01O05	Panobinostat (LBH589)	0.13407	0.10678	0.120425	0.108363		0.899836
SK06I04	Nexturastat A	1.17869	0.937056	1.05787	0.95285		0.900723
SK03A04	Ferulic Acid	1.28387	1.04045	1.16216	1.04693		0.90085
SK06A03	Rilpivirine	1.01648	1.20781	1.11215	1.00208		0.901035
SK06D19	Pexmetinib (ARRY-614)	1.03509	1.01294	1.02402	0.923758		0.902093
SK03D03	Geniposide	1.16224	1.05182	1.10703	0.998877		0.902303
SK03B12	Clindamycin palmitate HCl	1.32514	1.2251	1.27512	1.15125		0.902856
SK03M17	Laetrile	1.06457	0.955964	1.01027	0.912606		0.903332
SK06H17	Combretastatin A4	0.811482	0.760866	0.786174	0.710242		0.903417
SK04O19	Torcetrapib	1.21169	1.12596	1.16882	1.05617		0.903616
SK06H12	Cobimetinib (GDC-0973, RG7420)	0.236014	0.233338	0.234676	0.21215		0.904014
SK05M13	Benzethonium Chloride	0.680856	0.845675	0.763265	0.690375		0.904502
SK06A01	ZCL278	1.15262	1.15108	1.15185	1.04191		0.904553
SK04M06	Semaxanib (SU5416)	1.54367	1.34442	1.44404	1.30752		0.905455
SK03C12	(-)-Parthenolide	1.22857	1.19672	1.21265	1.09833		0.905731
SK02P16	Almotriptan Malate	0.984678	0.925885	0.955281	0.865427		0.905939
SK01N02	Mosapride Citrate	1.34087	1.22915	1.28501	1.16492		0.906548
SK01K19	U0126-EtOH	1.23291	1.29007	1.26149	1.14384		0.906732
SK06O13	E-64	1.17527	1.09983	1.13755	1.03148		0.906754
SK05O04	Liothyronine Sodium	1.1019	1.30129	1.20159	1.08968		0.906863
SK01G22	OSI-930	1.31795	1.36121	1.33958	1.21547		0.907352
SK05F18	FLLL32	1.12043	1.12507	1.12275	1.01905		0.907641
SK01B13	Floxuridine	1.27728	1.21486	1.24607	1.1317		0.908212
SK03F03	Genipin	1.31168	1.21759	1.26464	1.14863		0.908269
SK04O22	Pifithrin-α (PFTα)	1.00686	0.989025	0.997943	0.906433		0.908301
SK02P20	Arbidol HCl	0.969989	0.930893	0.950441	0.86337		0.908388
SK03D05	Rotundine	1.34445	1.14357	1.24401	1.13017		0.908493
SK01P09	Benazepril HCl	1.12645	1.21752	1.17199	1.06479		0.908531
SK03A10	Neohesperidin dihydrochalcone (Nhdc)	1.13972	1.10635	1.12303	1.02035		0.908562
SK03G01	LDE225 (NVP-LDE225,Erismodegib)	0.705487	0.791777	0.748632	0.680515		0.909012
SK04O20	PF-4981517	1.06957	0.946496	1.00803	0.916655		0.909349
SK04M19	Sotrastaurin	0.929558	1.04068	0.985121	0.896623		0.910165
SK04P09	Ambroxol HCl	1.2131	1.15329	1.18319	1.07733		0.91053
SK05F09	Wnt-C59 (C59)	1.26364	1.27169	1.26767	1.15444		0.910677
SK01E22	YM201636	1.35959	1.23527	1.29743	1.18156		0.910689
SK01A22	PFI-1 (PF-6405761)	0.817263	0.945463	0.881363	0.802651		0.910692
SK04L11	Dexmedetomidine	1.38222	1.2005	1.29136	1.17734		0.911708
SK04I02	AT101	1.02864	0.788264	0.908454	0.828246		0.91171
SK03C11	Mubritinib (TAK 165)	1.21037	1.1321	1.17123	1.06837		0.912175
SK04E13	GW788388	1.08438	1.3681	1.22624	1.11872		0.912321
SK01D21	Epothilone B (EPO906, Patupilone)	0.962484	0.900653	0.931569	0.850195		0.912649
SK02B18	Ambrisentan	1.08371	0.995924	1.03982	0.949282		0.912934
SK04C12	WHI-P154	1.25859	1.28672	1.27265	1.16221		0.913221
SK03H02	Clomipramine HCl	0.94859	0.899922	0.924256	0.844419		0.91362
SK05O11	Amfenac Sodium Monohydrate	1.1691	1.1475	1.1583	1.05856		0.913888
SK06G16	IM-12	0.758354	0.652363	0.705359	0.644668		0.913958
SK03G02	DL-Carnitine HCl	0.821028	0.877143	0.849085	0.776965		0.915062
SK02P12	Argatroban	0.898	1.14076	1.01938	0.93283		0.915094
SK03F02	Acetanilide	1.20091	1.13899	1.16995	1.07087		0.915307
SK05L07	IPI-145 (INK1197)	1.24161	1.02572	1.13366	1.03778		0.915424
SK01J02	Meropenem	1.33884	1.21753	1.27819	1.17041		0.915678
SK02A20	Rifaximin	0.960948	1.02715	0.99405	0.910301		0.915749
SK04O09	Crenolanib (CP-868596)	1.17428	1.17993	1.1771	1.07809		0.915889
SK01G01	Veliparib (ABT-888)	1.32803	0.704237	1.01614	0.930995		0.916211
SK06H02	Oleuropein	0.837857	1.0551	0.94648	0.867252		0.916291
SK03P11	Manidipine	1.14692	1.23162	1.18927	1.08991		0.916452
SK05P02	LGK-974	1.2609	1.22724	1.24407	1.14043		0.916689
SK05D10	1-Azakenpaullone	1.4814	1.11931	1.30036	1.19204		0.916703
SK04P04	Meptazinol HCl	1.24686	1.21443	1.23065	1.12869		0.917155
SK05G04	Tenatoprazole	1.24034	1.17878	1.20956	1.1096		0.917358
SK05A06	Azaperone	1.2752	1.37742	1.32631	1.2169		0.917506
SK06N09	LY2409881	1.26667	1.14047	1.20357	1.10447		0.917668
SK03M12	Quercetin Dihydrate	1.01062	0.981554	0.996086	0.914079		0.917671
SK04H11	Vanillin	1.15379	1.04736	1.10057	1.00999		0.91769
SK06C19	PD 151746	1.26062	1.27958	1.2701	1.16571		0.917812
SK06B22	Amprolium HCl	1.30083	1.17046	1.23565	1.13502		0.91856
SK04E19	A-803467	1.16057	1.18083	1.1707	1.07578		0.918925
SK01I07	PD0325901	0.20953	0.189486	0.199508	0.183345		0.918987
SK02O17	Ursodiol	0.992363	1.02175	1.00705	0.925558		0.919074
SK02B21	Adenine HCl	1.01022	0.950903	0.980561	0.901326		0.919194
SK01H07	PD173074	1.01761	0.949531	0.98357	0.90419		0.919293
SK02C04	Ipratropium Bromide	1.19921	1.21176	1.20549	1.10825		0.919341
SK06F07	Picropodophyllin (PPP)	0.740557	0.743115	0.741836	0.682159		0.919554
SK01G04	Alisertib (MLN8237)	1.14228	1.11797	1.13013	1.03969		0.919973
SK02J02	PF-573228	0.955772	0.924682	0.940227	0.864993		0.919983
SK06F12	GDC-0349	0.724989	0.758779	0.741884	0.682653		0.920162
SK04K09	AG-1478 (Tyrphostin AG-1478)	1.36361	1.12822	1.24591	1.1471		0.920688
SK04I15	Dovitinib (TKI-258) Dilactic Acid	0.623997	0.617538	0.620767	0.571721		0.920991
SK01I16	Thalidomide	1.24884	1.23583	1.24233	1.14423		0.92103
SK02M22	Fenoprofen Calcium	0.816976	1.06263	0.939801	0.865762		0.921218
SK05E21	Broxyquinoline	1.1601	1.16925	1.16468	1.07371		0.921892
SK01G12	WZ4002	1.17791	1.17448	1.17619	1.08466		0.92218
SK05A19	Penciclovir	1.18291	1.16182	1.17236	1.08117		0.922214
SK03P10	Pramiracetam	1.02233	1.14599	1.08416	0.999856		0.922239
SK04E20	Dapivirine (TMC120)	1.26565	1.25214	1.2589	1.16102		0.92225
SK01K21	Foretinib (GSK1363089)	0.248046	0.196133	0.222089	0.204842		0.922343
SK02C17	Erythromycin	1.2422	1.23334	1.23777	1.14175		0.922427
SK02O18	Teniposide	0.119121	0.106675	0.112898	0.104247		0.923371
SK03E18	Yohimbine HCl	1.23869	1.16306	1.20088	1.1089		0.923407
SK06C18	Ledipasvir (GS5885)	1.11178	1.05489	1.08334	1.00038		0.92343
SK03G07	AZD8931 (Sapitinib)	1.41117	1.02787	1.21952	1.12622		0.923498
SK02D19	Nicorandil	1.10155	1.08913	1.09534	1.01182		0.923747
SK02J16	Dexmedetomidine HCl (Precedex)	1.18196	0.904824	1.04339	0.964252		0.924152
SK01G13	Crizotinib (PF-02341066)	1.17353	1.10945	1.14149	1.05526		0.924453
SK01A10	Ganetespib (STA-9090)	0.218482	0.208757	0.21362	0.197513		0.9246
SK05I04	Dirithromycin	1.23478	1.2817	1.25824	1.1634		0.924625
SK06H05	PND-1186 (VS-4718)	1.15698	1.10373	1.13036	1.04537		0.924813
SK06E03	MS436	1.14287	1.23901	1.19094	1.10151		0.924911
SK04G18	JNJ-7777120	1.12141	1.15991	1.14066	1.05525		0.925121
SK01L06	Vecuronium Bromide	0.979461	1.31949	1.14947	1.06351		0.925216
SK05A18	Carteolol HCl	1.17109	1.17828	1.17469	1.08685		0.925223
SK01E18	Cladribine	1.3202	1.31745	1.31883	1.22022		0.925229
SK05A22	Meclofenamate Sodium	1.12013	1.07568	1.0979	1.01598		0.925385
SK03C16	Tangeretin	1.29239	1.2881	1.29025	1.19406		0.925454
SK04H09	Medetomidine HCl	1.18187	0.980357	1.08111	1.00089		0.925798
SK02O22	Erdosteine	0.820952	0.941866	0.881409	0.816044		0.925841
SK05D04	DMH1	1.20595	1.27726	1.2416	1.14982		0.926079
SK06L11	Monomethyl auristatin E (MMAE)	0.562233	0.632756	0.597495	0.553365		0.926143
SK01K18	Dutasteride	1.29923	1.11697	1.2081	1.11916		0.926378
SK02F12	Tiopronin	0.923957	0.983829	0.953893	0.883727		0.926442
SK06H09	ML141	1.20027	1.10846	1.15436	1.06955		0.926524
SK02H07	Idoxuridine	1.34255	1.03004	1.1863	1.09955		0.92688
SK06H06	BIX 01294	1.02469	1.18857	1.10663	1.02577		0.926935
SK04J18	Sodium Nitroprusside	1.07675	1.14734	1.11204	1.03138		0.927467
SK06N05	Kartogenin	1.03897	0.956041	0.997508	0.925191		0.927502
SK01O22	Oxaliplatin	0.984808	1.09263	1.03872	0.963511		0.927596
SK01M12	Plinabulin (NPI-2358)	0.818258	0.756261	0.787259	0.730663		0.928109
SK04P07	Rupatadine Fumarate	1.12119	1.16433	1.14276	1.06084		0.928316
SK02I16	Quetiapine Fumarate	1.26251	0.908916	1.08571	1.00846		0.92885
SK02H01	Oxfendazole	1.12197	1.06936	1.09566	1.01821		0.929308
SK06K06	TAI-1	1.09396	1.20364	1.1488	1.06802		0.929681
SK02B20	Imidapril HCl	1.10225	1.11446	1.10835	1.03085		0.930075
SK03K20	Indirubin	1.1217	1.06132	1.09151	1.01536		0.930235
SK03O07	A-966492	0.925268	1.03639	0.98083	0.912614		0.93045
SK06N22	WATER	1.11771	1.16723	1.14247	1.06303		0.930464
SK02G20	Fenofibrate	1.11913	1.10969	1.11441	1.03707		0.9306
SK01G08	SNS-314 Mesylate	1.20348	1.44673	1.3251	1.23316		0.930614
SK05A15	Doxofylline	1.08372	1.29554	1.18963	1.10712		0.930641
SK01L09	Artemisinin	1.13798	1.23159	1.18478	1.1031		0.931056
SK02B13	Tropicamide	1.14734	1.09736	1.12235	1.0453		0.931353
SK02P14	Adiphenine HCl	0.976185	1.01003	0.993105	0.925		0.931422
SK01L21	Bafetinib (INNO-406)	1.16361	1.09675	1.13018	1.0527		0.931444
SK02A04	Mesalamine	1.1673	1.05831	1.11281	1.03658		0.931501
SK01J13	Mercaptopurine (6-MP)	0.963456	0.96505	0.964253	0.898288		0.931589
SK04A18	S-Ruxolitinib (INCB018424)	1.15866	1.06213	1.11039	1.03451		0.931661
SK02J14	Moexipril HCl	1.28686	1.0026	1.14473	1.06664		0.931785
SK02N02	Suplatast Tosylate	1.10191	1.0545	1.0782	1.00487		0.931983
SK01O04	ADL5859 HCl	1.15006	1.18032	1.16519	1.08605		0.932075
SK04N07	Bosentan Hydrate	1.27882	1.10457	1.19169	1.11113		0.932399
SK05M05	Estradiol Benzoate	1.08944	1.29234	1.19089	1.11058		0.932563
SK06I01	AZD9291	0.972518	0.931848	0.952183	0.888193		0.932796
SK01E16	Fulvestrant	1.33162	1.30739	1.3195	1.23087		0.932832
SK03B03	Paeoniflorin	1.01175	1.18185	1.0968	1.02345		0.933128
SK06G02	XEN445	0.937103	1.11442	1.02576	0.957745		0.93369
SK02C19	Ketoprofen	1.10374	1.09736	1.10055	1.02816		0.934222
SK04G16	ZM 306416	1.10741	1.23812	1.17277	1.09598		0.934525
SK04O14	VU 0361737	1.1806	1.06928	1.12494	1.05254		0.93564
SK02B14	Mecarbinate	1.08057	1.20329	1.14193	1.06853		0.935724
SK05O12	Buspirone HCl	1.23702	1.0714	1.15421	1.08008		0.935777
SK06D22	Sodium ascorbate	1.11602	1.2863	1.20116	1.12435		0.936055
SK03I02	Emodin	1.0861	0.874563	0.980332	0.917687		0.936098
SK04K21	Galeterone	1.0769	1.1665	1.1217	1.05029		0.936338
SK02H13	Sulfisoxazole	1.04575	1.10199	1.07387	1.00591		0.936717
SK01O20	Bleomycin Sulfate	1.04859	1.05313	1.05086	0.984393		0.936751
SK02J12	Lafutidine	1.23728	0.939206	1.08824	1.02003		0.937319
SK02H11	Amlodipine	1.16639	1.19711	1.18175	1.10769		0.937329
SK01G11	AC480 (BMS-599626)	1.28875	1.2204	1.25457	1.17605		0.937411
SK02H09	Dipyridamole	1.02341	1.03543	1.02942	0.965012		0.937434
SK03O04	Honokiol	1.18791	1.11654	1.15223	1.0802		0.937491
SK02A01	LY2811376	0.990363	1.00686	0.99861	0.936254		0.937557
SK04C20	BAY 11-7082	0.884104	0.937937	0.91102	0.854263		0.937699
SK03O03	Rosuvastatin Calcium	1.14062	1.07274	1.10668	1.03794		0.937888
SK06E02	FPH2 (BRD-9424)	1.54046	1.34939	1.44492	1.35525		0.937938
SK01M06	Barasertib (AZD1152-HQPA)	1.153	1.19138	1.17219	1.09948		0.937971
SK04D20	Escitalopram Oxalate	1.03649	1.22226	1.12937	1.05995		0.938531
SK01A09	STF-62247	1.28578	1.31982	1.3028	1.22281		0.938602
SK06E01	RVX-208	0.798634	0.810794	0.804714	0.755323		0.938623
SK01J05	Posaconazole	1.31076	1.12908	1.21992	1.1451		0.938668
SK02B17	Miconazole Nitrate	1.18068	0.977435	1.07906	1.01311		0.93888
SK02J06	Epalrestat	1.05334	1.12426	1.0888	1.02241		0.939029
SK04G21	Lonafarnib	1.04626	1.07814	1.0622	0.997462		0.939053
SK04E04	AM251	1.1861	1.07136	1.12873	1.06017		0.939264
SK04H18	Ropivacaine HCl	0.962414	1.06905	1.01573	0.954219		0.939438
SK02H12	Balofloxacin	1.18148	1.21208	1.19678	1.12433		0.939467
SK05C05	Diminazene Aceturate	1.08772	1.05144	1.06958	1.00494		0.93956
SK02L04	Urapidil HCl	1.18014	1.30113	1.24064	1.1658		0.939681
SK02P02	Mirtazapine	1.14241	0.995836	1.06912	1.00573		0.940705
SK04C15	MK-2048	1.22089	1.19404	1.20746	1.13593		0.940755
SK04B20	Vitamin D3	1.12938	1.06854	1.09896	1.03411		0.940991
SK05N13	RN486	1.00616	1.19982	1.10299	1.03817		0.941235
SK04N04	Catharanthine	1.15442	1.09027	1.12235	1.0564		0.94124
SK02J01	Carvedilol	1.0388	0.989251	1.01403	0.954558		0.941353
SK02F06	Fenticonazole Nitrate	1.12114	1.22909	1.17511	1.10642		0.941546
SK01H13	Megestrol Acetate	1.23532	1.47934	1.35733	1.27803		0.941576
SK04K14	PF-562271	0.98992	1.01331	1.00162	0.943871		0.942349
SK01F07	CHIR-99021 (CT99021)	1.55759	1.58823	1.57291	1.48241		0.942461
SK01I15	SU11274	1.26681	1.27348	1.27015	1.19715		0.942532
SK02C20	Simvastatin	1.11584	1.05893	1.08738	1.02506		0.942681
SK05C11	Cyclizine 2HCl	1.17841	1.11807	1.14824	1.08269		0.942916
SK04I21	AZD4547	0.862053	0.929102	0.895577	0.844493		0.942959
SK02J11	Metronidazole	1.19883	0.988837	1.09383	1.03153		0.943046
SK06E21	WS3	0.147509	0.167832	0.157671	0.148706		0.943146
SK02M01	Org 27569	0.976828	1.13681	1.05682	0.99678		0.943187
SK03L02	Ceftiofur HCl	1.37291	1.32247	1.34769	1.27114		0.943199
SK03C22	Polydatin	1.07369	1.14244	1.10806	1.04515		0.943222
SK04A22	Icotinib	1.20107	1.07639	1.13873	1.0741		0.943243
SK05P20	Suvorexant (MK-4305)	1.19102	0.902566	1.04679	0.987422		0.943282
SK04G20	GW9662	1.19343	1.08752	1.14048	1.07608		0.943536
SK06N06	PRX-08066 Maleic acid	1.47902	1.36669	1.42285	1.34264		0.943628
SK03C05	Telotristat Etiprate (LX 1606 Hippurate)	1.12275	1.11676	1.11975	1.0567		0.943689
SK01O12	PD98059	1.18379	1.1162	1.15	1.08534		0.943775
SK06K18	SB-334867	1.15367	1.41746	1.28556	1.21329		0.943784
SK03A06	Hyodeoxycholic acid (HDCA)	1.21708	1.14154	1.17931	1.11332		0.944042
SK03E13	CAL-101 (Idelalisib, GS-1101)	1.27652	1.15293	1.21472	1.14705		0.944285
SK05A02	Florfenicol	1.32151	1.21523	1.26837	1.19771		0.944288
SK04B10	Desloratadine	1.17782	1.33158	1.2547	1.18483		0.944315
SK04C16	Tyrphostin 9	0.384283	0.439012	0.411648	0.388813		0.944529
SK03O01	LY2886721	1.31558	0.995729	1.15566	1.09197		0.944888
SK06P05	Obeticholic Acid	1.32607	1.05063	1.18835	1.123		0.945007
SK01M17	PF-04217903	1.11369	0.965034	1.03936	0.982583		0.945372
SK02G11	Clotrimazole	1.31908	1.23702	1.27805	1.20857		0.945636
SK04I09	Dacomitinib (PF299804, PF299)	1.28909	1.05805	1.17357	1.11006		0.945887
SK05G16	Vinorelbine Tartrate	0.776905	0.825873	0.801389	0.758219		0.946131
SK03E15	Palomid 529 (P529)	1.13854	1.24211	1.19033	1.12625		0.94617
SK04A21	Sofosbuvir (PSI-7977, GS-7977)	1.12812	1.07861	1.10337	1.04416		0.94634
SK01M07	Rapamycin (Sirolimus)	1.02292	1.07299	1.04796	0.991814		0.946426
SK01P17	TG100-115	0.876247	1.11735	0.9968	0.943657		0.946686
SK02A09	Sulfasalazine	1.07983	1.19607	1.13795	1.07742		0.946808
SK05N09	Brefeldin A	0.109929	0.112439	0.111184	0.105321		0.947266
SK02O14	Enoxacin	1.13132	0.855662	0.993493	0.941179		0.947344
SK01J21	Acitretin	1.09395	1.34514	1.21954	1.15556		0.947533
SK06N19	AI-10-49	0.709298	0.706725	0.708011	0.671201		0.948008
SK05N11	LY2090314	1.21283	1.35421	1.28352	1.21692		0.948115
SK01M19	ZM 447439	1.15592	1.00133	1.07862	1.02302		0.948447
SK05B16	Erastin	1.25116	1.16178	1.20647	1.14437		0.948529
SK04H03	Rimonabant	0.762852	1.28019	1.02152	0.968951		0.948539
SK06D03	Lomitapide	1.11119	1.40797	1.25958	1.19504		0.948761
SK05N21	P5091 (P005091)	1.06608	1.09375	1.07992	1.02483		0.948992
SK03A09	SGI-1776 free base	1.02166	1.03561	1.02864	0.976419		0.949237
SK03C04	Glycyrrhizin (Glycyrrhizic Acid)	1.04859	1.07863	1.06361	1.00965		0.949272
SK02E19	Ketorolac	1.03764	1.1954	1.11652	1.05993		0.949311
SK03C03	Tebipenem Pivoxil	1.29207	1.11588	1.20398	1.14306		0.9494
SK03B18	PNU-120596	1.17807	1.23871	1.20839	1.14737		0.949498
SK06E05	EHop-016	1.19522	1.29962	1.24742	1.18464		0.949669
SK06F10	WY-14643 (Pirinixic Acid)	1.04334	1.13412	1.08873	1.03405		0.949778
SK02J10	Gimeracil	1.10718	1.00499	1.05609	1.00351		0.950219
SK03N18	CCT128930	0.976882	1.10453	1.0407	0.989086		0.950401
SK01C02	Odanacatib (MK-0822)	1.18987	1.24031	1.21509	1.15488		0.950447
SK02A10	Zalcitabine	1.23363	1.22224	1.22793	1.16735		0.95066
SK05N10	Idasanutlin (RG-7388)	1.15335	1.1974	1.17538	1.11744		0.95071
SK03L18	DCC-2036 (Rebastinib)	0.293018	0.325111	0.309064	0.293836		0.950728
SK05P04	Batimastat (BB-94)	1.18211	1.16596	1.17403	1.11631		0.950831
SK06C06	YH239-EE	1.44486	1.17455	1.3097	1.24642		0.951682
SK04O12	(-)-MK 801 Maleate	1.063	1.08847	1.07574	1.02413		0.952025
SK01F22	Pracinostat (SB939)	0.187214	0.122558	0.154886	0.147497		0.952297
SK03D02	Secnidazole	0.995225	1.06747	1.03135	0.982299		0.952442
SK04M01	AS-604850	1.16649	1.18039	1.17344	1.11812		0.952856
SK04D22	Zinc Pyrithione	0.0182928	0.0203325	0.0193126	0.0184173		0.953639
SK04K20	HC-030031	0.9941	1.05211	1.02311	0.975803		0.953765
SK01G17	OSI-906 (Linsitinib)	1.10871	1.14714	1.12793	1.07598		0.95395
SK02C03	Telaprevir (VX-950)	1.0818	1.2391	1.16045	1.10713		0.954047
SK06D21	Cyclo (-RGDfK)	1.35316	1.21767	1.28541	1.22671		0.954328
SK05C17	Sulfaguanidine	1.14696	1.18424	1.1656	1.11303		0.954894
SK04M21	Sirtinol	0.954418	1.02548	0.989949	0.945412		0.955011
SK03A14	Rutin	1.24934	1.2131	1.23122	1.17604		0.955182
SK04G17	PF-5274857	1.1844	1.06093	1.12266	1.07337		0.956094
SK06A12	XMD8-92	1.10235	1.17357	1.13796	1.0886		0.956623
SK05G19	Salicylanilide	1.14379	1.15097	1.14738	1.09764		0.956647
SK03E02	Dihydroartemisinin (DHA)	1.07752	1.01651	1.04701	1.00163		0.956652
SK03D09	Clonidine HCl	1.20636	1.06172	1.13404	1.08494		0.956699
SK02A06	Carbamazepine	1.21137	1.03968	1.12552	1.07683		0.95674
SK02I19	Zolmitriptan	1.11795	1.0558	1.08688	1.03986		0.956742
SK04E11	PAC-1	1.17921	1.11975	1.14948	1.09991		0.956874
SK03P04	Rosiglitazone	1.00211	1.0197	1.01091	0.967501		0.957063
SK06O15	Calpeptin	1.3036	1.14276	1.22318	1.17071		0.957104
SK06B16	Nutlin-3a	1.28565	1.42544	1.35554	1.29758		0.957237
SK06O10	FR 180204	1.23355	1.09351	1.16353	1.11393		0.957371
SK01F16	GSK429286A	1.18829	1.41431	1.3013	1.24593		0.95745
SK02C21	Ezetimibe	1.06415	1.045	1.05457	1.0097		0.957453
SK01O21	GSK690693	1.00541	1.12009	1.06275	1.01756		0.957484
SK02E14	Esomeprazole Magnesium	1.20178	1.20182	1.2018	1.15089		0.957635
SK03H17	Roxithromycin	1.21002	1.15359	1.1818	1.13203		0.957883
SK02O15	Allopurinol Sodium	1.05433	0.950226	1.00228	0.960485		0.958302
SK01F02	Isotretinoin	1.26151	1.34501	1.30326	1.24918		0.9585
SK06A19	KN-93 Phosphate	1.20301	1.18536	1.19419	1.1447		0.958559
SK06D08	TAK-438	1.24891	1.05594	1.15242	1.10526		0.959078
SK01F13	Ifosfamide	1.3243	1.25341	1.28886	1.23679		0.959602
SK03O08	Naringin	1.07169	1.12196	1.09683	1.05272		0.959789
SK01H10	Tranilast	1.2294	1.40237	1.31588	1.263		0.959811
SK02P03	Daidzein	0.865502	1.18306	1.02428	0.983595		0.960278
SK01C16	Bicalutamide	1.02223	1.32405	1.17314	1.12656		0.960294
SK06C16	AT13148	0.250854	0.209719	0.230287	0.221149		0.960322
SK02I22	Amlodipine besylate (Norvasc)	1.08516	0.884407	0.984783	0.946497		0.961122
SK04L18	Erythromycin Ethylsuccinate	1.08578	1.30679	1.19629	1.15018		0.961456
SK02C22	Aciclovir	0.935681	1.02684	0.981262	0.943666		0.961687
SK02I14	Nimodipine	1.15954	0.996911	1.07823	1.03732		0.962062
SK01B02	Drospirenone	0.994949	1.23862	1.11679	1.07461		0.962234
SK03F07	Amantadine HCl	1.23791	1.12402	1.18097	1.13641		0.962271
SK06A06	MPI-0479605	0.9199	1.02231	0.971107	0.934747		0.962559
SK02F04	Formoterol Hemifumarate	1.19412	1.20498	1.19955	1.15559		0.963354
SK04D17	Sulfamethazine	1.13587	1.12	1.12794	1.08662		0.963374
SK03L20	5-hydroxymethyl Tolterodine (PNU 200577, 5-HMT, 5-HM)	1.10537	1.17586	1.14062	1.09961		0.964046
SK05F14	RGFP966	1.39517	1.05571	1.22544	1.1815		0.964142
SK03E17	3-Indolebutyric acid (IBA)	1.17804	1.03592	1.10698	1.06745		0.964287
SK04B15	Pyridoxine HCl	1.1191	1.08395	1.10153	1.0622		0.964296
SK05C19	Tiratricol	0.872023	0.96897	0.920497	0.888141		0.964849
SK06A09	AZ191	1.07065	1.03274	1.05169	1.01482		0.964934
SK01E11	Enzastaurin (LY317615)	1.27165	1.31605	1.29385	1.24851		0.96496
SK06F01	PI-3065	0.878713	0.862896	0.870805	0.840341		0.965017
SK06C01	PFI-2	1.00492	1.05348	1.0292	0.993248		0.96507
SK04B16	Pheniramine Maleate	1.10973	1.24749	1.17861	1.13758		0.965184
SK06L03	Remodelin	1.17727	1.08157	1.12942	1.09029		0.965356
SK04A12	U-104	1.14178	1.0961	1.11894	1.08108		0.966163
SK03L19	L-Adrenaline	0.969119	1.13958	1.05435	1.01891		0.966386
SK02I21	Isradipine	1.09709	0.909012	1.00305	0.969605		0.966654
SK03C06	Icariin	1.25144	1.08247	1.16696	1.12805		0.966657
SK06B03	Cerdulatinib (PRT062070, PRT2070)	0.954739	1.05601	1.00538	0.971886		0.966689
SK03B19	Vardenafil HCl Trihydrate	0.977495	1.09306	1.03528	1.0011		0.966986
SK05B03	MNS (3,4-Methylenedioxy-β-nitrostyrene, MDBN)	1.26973	1.28077	1.27525	1.2332		0.967023
SK01N03	JNJ-7706621	1.1097	1.08026	1.09498	1.05948		0.967577
SK04O16	CCG 50014	0.969384	1.09112	1.03025	0.997044		0.967766
SK04J02	Adrenalone HCl	1.07321	1.0017	1.03745	1.0042		0.967945
SK01I14	Danoprevir (ITMN-191)	1.34476	1.22458	1.28467	1.24376		0.968155
SK01D05	Entecavir Hydrate	1.34007	1.47243	1.40625	1.36149		0.968174
SK01F12	Ispinesib (SB-715992)	0.691531	0.625308	0.65842	0.63758		0.968348
SK05P12	Alvelestat (AZD9668)	1.09335	1.00555	1.04945	1.01627		0.968387
SK05L04	C646	1.16809	1.31894	1.24351	1.20433		0.968489
SK02F13	Sulfamethoxazole	1.22373	1.13951	1.18162	1.14444		0.968534
SK06D15	VER155008	1.17624	1.15016	1.1632	1.12663		0.968559
SK03A12	Paeonol	1.16341	1.11713	1.14027	1.10476		0.96886
SK02C12	Meloxicam	1.22431	1.26525	1.24478	1.20604		0.968872
SK05P18	Golgicide A	1.16039	0.897642	1.02902	0.997066		0.96895
SK05N18	MM-102	1.1091	1.03503	1.07207	1.03892		0.969081
SK03I18	Aloin	1.02454	1.07467	1.04961	1.01765		0.96955
SK06F04	Epacadostat (INCB024360)	1.28201	1.19103	1.23652	1.19948		0.970049
SK01P16	Daclatasvir (BMS-790052)	1.00419	1.01167	1.00793	0.97787		0.970178
SK04F03	Ciclopirox ethanolamine	0.988511	0.948665	0.968588	0.940317		0.970812
SK02H22	Mestranol	1.03884	0.920661	0.979752	0.951743		0.971412
SK06F11	CH-223191	0.776841	0.838003	0.807422	0.784403		0.971491
SK02H21	Fluticasone propionate	0.905316	0.979314	0.942315	0.9156		0.97165
SK06M16	GSK2830371	1.0209	1.14715	1.08403	1.0534		0.971745
SK01N11	Cilostazol	1.42718	1.2072	1.31719	1.28089		0.97244
SK05O15	Cetylpyridinium Chloride	1.08272	1.05038	1.06655	1.03755		0.972816
SK02E09	Candesartan	1.0932	1.1424	1.1178	1.08752		0.972904
SK04E14	Acesulfame Potassium	1.22503	1.06724	1.14614	1.11524		0.973043
SK02I04	Meprednisone	1.23234	1.01557	1.12395	1.09383		0.973196
SK04A01	PF-00562271	1.00101	1.01013	1.00557	0.978851		0.97343
SK06C20	Splitomicin	1.08897	1.13926	1.11411	1.08459		0.973502
SK01P01	AG-1024	0.966463	1.11818	1.04232	1.01478		0.973583
SK02P17	Primidone	0.883852	0.903064	0.893458	0.870172		0.973937
SK05B10	PF-04620110	1.28562	1.29309	1.28936	1.25585		0.97401
SK05F21	TIC10 Analogue	0.960311	1.05848	1.00939	0.983343		0.97419
SK05H10	RKI-1447	1.02612	1.16391	1.09502	1.06676		0.974195
SK02C16	Rifapentine	1.08182	1.02395	1.05288	1.02597		0.974439
SK06E18	GSK J1	1.05973	1.24806	1.15389	1.12449		0.974519
SK06B10	GSK3787	1.1686	1.23802	1.20331	1.17316		0.974946
SK01D03	Temozolomide	1.3479	1.14212	1.24501	1.21389		0.975006
SK06N20	Tripelennamine HCl	1.11145	1.01169	1.06157	1.03519		0.975151
SK01J15	Etomidate	1.20176	1.27093	1.23635	1.20574		0.975243
SK06N17	SRT2104 (GSK2245840)	1.11482	1.14838	1.1316	1.10363		0.975282
SK06E04	LB42708	0.84907	0.830603	0.839836	0.819096		0.975304
SK04H16	Carbimazole	1.11497	0.924497	1.01973	0.994843		0.975592
SK05H18	Beta-Lapachone	1.11986	1.0859	1.10288	1.07615		0.975766
SK03C18	Xanthone	1.14937	1.06589	1.10763	1.0808		0.975776
SK03N03	Ipriflavone (Osteofix)	0.915889	1.05084	0.983365	0.95967		0.975904
SK04B02	Carbenicillin disodium	1.03477	1.06116	1.04797	1.02275		0.975935
SK03K02	Enoxolone	1.07334	1.02063	1.04698	1.02195		0.976088
SK04F14	Methazolamide	1.10241	1.24355	1.17298	1.14522		0.97634
SK04P13	Pidotimod	0.980055	1.01908	0.999567	0.975925		0.976348
SK05B17	KY02111	1.11207	1.19076	1.15141	1.12426		0.976419
SK03M16	Troxerutin	1.06145	1.00734	1.03439	1.01		0.97642
SK04O01	CAY10505	0.995116	1.0912	1.04316	1.01871		0.976566
SK01I09	Vandetanib (ZD6474)	1.12777	1.03387	1.08082	1.05575		0.976808
SK06D06	ZM 39923 HCl	1.04608	1.10021	1.07314	1.04832		0.976866
SK01H20	Mycophenolate Mofetil	1.10964	1.22527	1.16746	1.14056		0.976959
SK01L19	Losartan Potassium (DuP 753)	1.10842	1.45586	1.28214	1.25271		0.977052
SK05E09	Sodium Phenylbutyrate	1.20218	1.20004	1.20111	1.17376		0.977227
SK06E06	WIKI4	1.21786	1.12271	1.17028	1.14375		0.977326
SK04O10	VUF 10166	1.09956	1.15631	1.12794	1.10245		0.977401
SK01C12	CYC116	1.06498	1.05325	1.05911	1.03518		0.977404
SK01J06	Trilostane	1.01081	1.19482	1.10282	1.07819		0.977668
SK03N04	Clarithromycin	1.36881	1.07809	1.22345	1.19629		0.977802
SK05I17	Climbazole	1.12815	1.19083	1.15949	1.13376		0.977805
SK03M18	Biochanin A	0.988597	1.05864	1.02362	1.00091		0.977814
SK06G08	JNK Inhibitor IX	1.06278	1.14147	1.10213	1.07769		0.977826
SK03I01	CGS 21680 HCl	0.913014	0.896403	0.904709	0.88473		0.977917
SK06F14	ETP-46464	1.18265	1.13868	1.16066	1.13516		0.978029
SK02J21	Lacidipine	1.08488	1.08277	1.08383	1.06036		0.978346
SK01M04	Brivanib Alaninate (BMS-582664)	1.27857	1.05983	1.1692	1.14433		0.978731
SK04C04	CI994 (Tacedinaline)	1.09314	1.24092	1.16703	1.14244		0.978931
SK06D10	Tariquidar	1.00527	1.18125	1.09326	1.0706		0.979277
SK05C10	Bergapten	1.25527	1.10634	1.1808	1.15674		0.979624
SK03H03	Geniposidic acid	1.15904	0.928677	1.04386	1.02272		0.979746
SK05O16	Bambuterol HCl	0.956786	1.0927	1.02474	1.00455		0.980299
SK01A16	Aprepitant	1.31487	1.10194	1.20841	1.18487		0.980524
SK06E14	G-749	0.311256	0.333855	0.322556	0.316331		0.980702
SK05J15	Zotarolimus(ABT-578)	0.941121	1.01366	0.977391	0.958728		0.980905
SK05J22	NMS-873	1.08654	1.0532	1.06987	1.04961		0.981065
SK03D14	Fluocinonide	1.11271	0.984381	1.04855	1.02896		0.981324
SK02L09	Potassium Iodide	1.09213	1.17509	1.13361	1.11248		0.981358
SK06H22	WATER	1.10396	1.12893	1.11644	1.09592		0.981614
SK02H20	Dronedarone HCl	0.932802	1.11723	1.02501	1.00621		0.981652
SK03P02	Tiotropium Bromide hydrate	0.994396	1.0142	1.0043	0.985872		0.981654
SK02J07	Sparfloxacin	1.24162	0.924101	1.08286	1.06302		0.981678
SK04I22	TDZD-8	1.01921	1.02534	1.02228	1.00443		0.982548
SK05H07	Stattic	1.00263	1.06392	1.03328	1.01593		0.983215
SK06L05	CPI-360	1.19754	1.26979	1.23366	1.21335		0.983532
SK02E13	Riluzole	1.20149	1.00491	1.1032	1.08504		0.98354
SK01I08	S3I-201	1.14877	1.26758	1.20818	1.18833		0.983571
SK02E08	Deferasirox	1.07348	1.01775	1.04562	1.02852		0.983647
SK05G11	Pentoxyverine Citrate	1.21553	1.34458	1.28006	1.25919		0.983701
SK04B08	Sitagliptin phosphate monohydrate	1.2421	1.20231	1.2222	1.20253		0.983901
SK05J03	Tacrolimus (FK506)	0.652684	0.655429	0.654056	0.643699		0.984165
SK06N07	LCZ696	1.15853	1.12495	1.14174	1.12379		0.98428
SK04J15	Ornidazole	0.985222	1.05287	1.01905	1.00322		0.984465
SK02L02	BMS-265246	0.893835	0.908001	0.900918	0.88707		0.984629
SK02O21	Trichlormethiazide	0.891851	0.840764	0.866308	0.853194		0.984862
SK03P13	Novobiocin Sodium	1.12936	0.88756	1.00846	0.993315		0.98498
SK01G05	Gefitinib (ZD1839)	1.47447	1.20856	1.34152	1.32149		0.985071
SK04A07	KX2-391	0.884343	0.865679	0.875011	0.862022		0.985155
SK02J05	Diltiazem HCl	1.06583	0.997524	1.03168	1.01639		0.985179
SK02P09	Nicotinamide (Vitamin B3)	0.858562	1.1081	0.983332	0.968879		0.985303
SK02G22	Amiloride HCl	1.19303	0.931666	1.06235	1.0468		0.985368
SK05E20	MetoclopraMide HCl	1.06971	1.17901	1.12436	1.10832		0.985729
SK01K11	Olaparib (AZD2281, Ku-0059436)	1.19335	1.0894	1.14137	1.12538		0.985991
SK04B13	Atovaquone	1.24696	1.06066	1.15381	1.13773		0.986064
SK06B21	Licochalcone A	1.21454	1.12205	1.1683	1.15206		0.986105
SK06A17	Sorafenib	0.98443	1.09624	1.04034	1.02589		0.986117
SK02J17	Pranoprofen	1.07437	0.953937	1.01416	1.00018		0.986219
SK04B09	Azelnidipine	1.28824	1.25809	1.27317	1.25573		0.986302
SK03L09	Estriol	1.04995	0.999331	1.02464	1.0112		0.986881
SK05N04	10058-F4	1.11373	1.03285	1.07329	1.0594		0.98706
SK02H06	Rebamipide	1.1637	0.968421	1.06606	1.05231		0.987107
SK01L10	Voriconazole	1.10638	1.01578	1.06108	1.04742		0.987123
SK01A18	Finasteride	1.11557	1.08587	1.10072	1.08681		0.987358
SK03P17	Tenoxicam	0.963784	1.03629	1.00003	0.987447		0.987412
SK02D12	Lovastatin	1.19015	1.18222	1.18618	1.17134		0.987491
SK05F08	SKI II	1.20015	1.15289	1.17652	1.16191		0.987586
SK05A01	Spiramycin	1.27746	1.16342	1.22044	1.20541		0.987687
SK06H20	Methacycline HCl	1.02923	1.02913	1.02918	1.01651		0.98769
SK05M17	Nicardipine HCl	1.17718	0.943313	1.06025	1.04741		0.987892
SK04N11	Foscarnet Sodium	1.27069	1.16616	1.21842	1.20373		0.987937
SK04L03	Bufexamac	1.27416	1.2061	1.24013	1.22521		0.987974
SK02B22	Licofelone	0.918012	0.948491	0.933251	0.922134		0.988087
SK04H08	Doxycycline HCl	1.14395	1.25321	1.19858	1.18431		0.988091
SK03D07	Equol	1.25351	1.05464	1.15408	1.14038		0.98813
SK06G21	WS6	0.280243	0.265755	0.272999	0.269823		0.988366
SK03G09	NVP-BHG712	1.32195	1.12436	1.22316	1.20915		0.988544
SK02P08	Lornoxicam	0.916648	1.07145	0.994049	0.982822		0.988706
SK03E10	Nobiletin	1.07208	1.01956	1.04582	1.03414		0.988837
SK03O18	Dioscin	0.162524	0.164583	0.163553	0.161744		0.98894
SK04K22	Apoptosis Activator 2	0.87328	1.11547	0.994373	0.98347		0.989035
SK05N03	NXY-059	1.09371	1.24421	1.16896	1.1565		0.989337
SK03B21	Alizarin	0.968034	1.15055	1.05929	1.04817		0.989497
SK05G01	Loxapine Succinate	0.685139	0.950205	0.817672	0.809177		0.989611
SK01B04	Naftopidil DiHCl	1.21302	1.19436	1.20369	1.19135		0.989749
SK01I01	Axitinib	0.762953	0.680486	0.721719	0.71468		0.990247
SK05A14	Alizapride HCl	0.999864	1.27384	1.13685	1.12579		0.990271
SK01J04	Pelitinib (EKB-569)	1.15055	0.666398	0.908474	0.899731		0.990376
SK04J01	Paroxetine HCl	1.02155	0.996282	1.00892	0.99921		0.99038
SK06F21	Endoxifen HCl	1.10435	1.21815	1.16125	1.15011		0.99041
SK04B17	Sulfamerazine	1.12778	1.05667	1.09222	1.08202		0.990655
SK05M10	Tranylcypromine (2-PCPA) HCl	1.05381	0.852845	0.953325	0.944583		0.990829
SK06B15	KNK437	1.22724	1.2045	1.21587	1.20508		0.99113
SK01K02	TW-37	0.967188	0.878455	0.922821	0.914877		0.991391
SK06O19	Sal003	1.17404	1.11732	1.14568	1.13607		0.991614
SK01G18	Decitabine	1.3515	1.51142	1.43146	1.41968		0.991775
SK03I04	Gynostemma Extract	0.855957	1.15036	1.00316	0.994963		0.991829
SK02E12	Mesna	1.11515	1.08784	1.1015	1.09251		0.991843
SK03D12	L-Thyroxine	1.09787	1.13899	1.11843	1.10943		0.991952
SK04H02	Amitriptyline HCl	0.798431	1.22505	1.01174	1.0036		0.991958
SK03H01	Sophocarpine	1.14323	0.90223	1.02273	1.01456		0.992018
SK02L03	Clemastine Fumarate	1.13203	1.10938	1.12071	1.11178		0.992035
SK04F12	Homatropine Methylbromide	1.19546	1.17322	1.18434	1.17498		0.992101
SK02O03	Dapagliflozin	0.929477	0.972355	0.950916	0.943535		0.992238
SK04I17	GW842166X	1.10628	0.948379	1.02733	1.01936		0.992245
SK02G05	PHT-427	1.15884	0.895173	1.02701	1.01924		0.992436
SK04M14	GW441756	1.04696	0.975733	1.01134	1.0037		0.992446
SK05F06	LY2835219	1.10612	1.05503	1.08058	1.07285		0.992847
SK06M06	CK-636	1.13909	1.23318	1.18614	1.17768		0.992873
SK05O20	Procainamide HCl	0.976265	0.93118	0.953723	0.94705		0.993003
SK06I02	VER-49009	0.365432	0.330389	0.347911	0.3455		0.993069
SK05M18	Ospemifene	1.18538	0.877629	1.03151	1.02446		0.993173
SK04P11	Beclomethasone dipropionate	0.989191	1.03866	1.01393	1.00703		0.993196
SK03M21	Cinchonidine	0.855137	1.03866	0.946898	0.94087		0.993634
SK03B15	Olanzapine	1.0798	1.01134	1.04557	1.03918		0.993889
SK06J04	Bromodeoxyuridine (BrdU)	1.09437	0.978617	1.03649	1.03147		0.995153
SK06B01	MI-3 (Menin-MLL Inhibitor)	1.29163	1.02266	1.15715	1.15164		0.99524
SK02C08	Estradiol	1.08849	1.07539	1.08194	1.07683		0.995273
SK06D16	Nutlin-3b	1.03344	1.09103	1.06224	1.05726		0.995314
SK03B02	Miconazole	1.08548	1.04437	1.06493	1.06016		0.995521
SK05L21	PR-619	1.06336	1.05835	1.06086	1.05614		0.995554
SK02G19	Adenosine	1.17789	0.985756	1.08182	1.0772		0.995724
SK02G15	Nitazoxanide	1.18688	1.18617	1.18652	1.18161		0.995861
SK04C17	Nocodazole	0.756658	0.865442	0.81105	0.807751		0.995932
SK05A09	Timolol Maleate	1.23016	1.24021	1.23519	1.23018		0.995951
SK04B11	Naloxone HCl	1.05559	1.2658	1.1607	1.15621		0.996133
SK06B05	Pilaralisib (XL147)	1.19095	1.1119	1.15142	1.14702		0.996178
SK01F11	Carmofur	1.22031	1.20174	1.21103	1.20642		0.996199
SK03E07	Avasimibe	1.03672	1.08769	1.06221	1.05824		0.996265
SK01P20	Lactulose	0.904128	1.04502	0.974575	0.971085		0.996419
SK01L02	Mianserin HCl	1.22889	1.2885	1.2587	1.25476		0.996873
SK02E02	Aminoglutethimide	1.09089	0.98656	1.03872	1.0361		0.997478
SK01I18	Dimesna	0.965977	1.31092	1.13845	1.13561		0.997503
SK03G05	AG-14361	1.20972	1.20153	1.20562	1.20267		0.997549
SK02K06	Emtricitabine	0.978286	0.833319	0.905803	0.903655		0.997629
SK01K20	Bendamustine HCl	1.32229	1.09966	1.21097	1.20817		0.997682
SK06B14	ABT-199 (GDC-0199)	1.34427	1.43063	1.38745	1.38423		0.997684
SK03O10	Oxymatrine	1.24673	0.942967	1.09485	1.09247		0.997828
SK06E20	Abscisic Acid (Dormin）	1.10302	1.06361	1.08331	1.08108		0.997941
SK01K10	CP-724714	1.06642	1.2776	1.17201	1.16969		0.998024
SK02H15	Isoniazid	1.08594	1.04978	1.06786	1.06586		0.998129
SK06B17	Smoothened Agonist (SAG) HCl	1.19172	1.25822	1.22497	1.22282		0.998248
SK01I03	Bosutinib (SKI-606)	1.0837	0.919092	1.0014	0.999649		0.998257
SK04L20	Griseofulvin	1.09179	1.00684	1.04931	1.04812		0.998862
SK02I18	Trifluridine	1.22951	1.01218	1.12084	1.11978		0.999047
SK04O13	Canagliflozin	1.09604	0.915879	1.00596	1.00516		0.999206
SK01P06	Linezolid	1.05612	1.05448	1.0553	1.05457		0.999314
SK02H14	Famotidine	1.13398	0.945592	1.03979	1.03921		0.999449
SK01I19	Vatalanib (PTK787) 2HCl	1.17397	1.28099	1.22748	1.22705		0.999648
SK03J09	Domperidone	1.06088	1.00892	1.0349	1.03456		0.999669
SK05C03	Difluprednate	1.09599	1.08143	1.08871	1.0884		0.999717
SK03B05	Apocynin	1.16057	1.03845	1.09951	1.09923		0.999741
SK02J22	Naftopidil	1.11958	0.89745	1.00851	1.00839		0.999874
SK06O03	STF-118804	1.18473	1.19435	1.18954	1.18944		0.999919
SK06P02	Xanthohumol	1.14992	1.15041	1.15016	1.15017		1
SK01O10	TGX-221	1.1314	1.1633	1.14735	1.14736		1.00001
SK02L20	Ibutilide Fumarate	1.14125	1.05603	1.09864	1.09879		1.00014
SK05N17	AZD1208	1.04441	1.05198	1.0482	1.04836		1.00016
SK02D21	Mometasone furoate	0.917456	1.00589	0.96167	0.961882		1.00022
SK05G20	Digoxin	0.098076	0.101698	0.0998872	0.0999441		1.00057
SK04N10	Sodium Picosulfate	1.16378	1.05626	1.11002	1.11075		1.00066
SK01H02	Lopinavir	1.13664	1.21826	1.17745	1.17824		1.00067
SK02H02	PCI-34051	0.81191	1.0068	0.909355	0.910071		1.00079
SK02P04	Diclazuril	1.0097	1.02099	1.01535	1.01651		1.00115
SK03L08	Phenacetin	1.05732	0.955181	1.00625	1.00755		1.00129
SK01J14	Moxifloxacin HCl	1.23082	1.24203	1.23642	1.23819		1.00143
SK05H20	4μ8C	1.00312	1.11159	1.05735	1.05891		1.00148
SK04B01	Pifithrin-μ	0.99086	1.15047	1.07067	1.07228		1.00151
SK02O19	Tretinoin	0.885578	0.966287	0.925932	0.927527		1.00172
SK06O04	FH535	1.23037	1.07087	1.15062	1.15298		1.00205
SK03E22	Quercetin	1.18852	0.919108	1.05381	1.05601		1.00208
SK04D15	Vitamin C	1.08305	1.11259	1.09782	1.10011		1.00209
SK03I14	Shikimic Acid	1.04085	0.962112	1.00148	1.0038		1.00231
SK04M02	BYL719	1.00058	1.02891	1.01475	1.0171		1.00232
SK03O09	AZ 960	0.947687	0.930514	0.9391	0.941374		1.00242
SK01A17	Iniparib (BSI-201)	1.04551	1.13182	1.08866	1.09153		1.00263
SK03C13	TAME	1.13529	1.1304	1.13284	1.13642		1.00316
SK05K05	Lorcaserin HCl	1.08694	1.09016	1.08855	1.09214		1.0033
SK02I11	Rizatriptan Benzoate	1.04101	0.989203	1.01511	1.01861		1.00346
SK03H05	Guanosine	1.12984	1.08549	1.10766	1.11184		1.00377
SK05M19	Cinchophen	0.921277	0.937199	0.929238	0.932821		1.00386
SK02J18	Rasagiline Mesylate	1.05773	0.915207	0.986467	0.990314		1.0039
SK03K12	Puerarin	1.05053	0.950995	1.00076	1.00487		1.00411
SK03B08	Phenylephrine HCl	1.10391	1.12685	1.11538	1.11999		1.00413
SK03G17	4-Methylumbelliferone (4-MU)	1.09686	1.05135	1.0741	1.07863		1.00421
SK06M07	CW069	1.05365	1.00862	1.03113	1.03553		1.00427
SK01M01	FG-4592	1.19936	1.13506	1.16721	1.17223		1.0043
SK06L20	Solifenacin succinate	1.11219	1.09058	1.10138	1.10617		1.00435
SK04C06	Clindamycin	1.17803	1.31108	1.24455	1.2502		1.00454
SK02D22	Dextrose	1.08649	0.92047	1.00348	1.00833		1.00483
SK05N06	SSR128129E	1.13715	1.01437	1.07576	1.08131		1.00516
SK05O01	Ifenprodil Tartrate	1.09249	1.15358	1.12304	1.12922		1.0055
SK06I12	EW-7197	1.00555	1.17454	1.09005	1.09608		1.00553
SK02B04	Benidipine HCl	1.17326	1.18914	1.1812	1.18777		1.00556
SK02G17	Ibuprofen	1.06613	1.15465	1.11039	1.11662		1.00561
SK03B17	Racecadotril	1.05981	1.03568	1.04774	1.05375		1.00573
SK02O04	Busulfan	0.99368	1.10215	1.04792	1.05396		1.00577
SK04K18	Pirfenidone	0.980572	1.01342	0.996996	1.00275		1.00577
SK04H22	Mequinol	0.936662	1.01838	0.977521	0.983663		1.00628
SK04E05	XL335	1.26659	1.11989	1.19324	1.20083		1.00636
SK02I05	KRN 633	1.09472	1.16213	1.12842	1.13665		1.00729
SK02K18	Azacitidine	0.925854	1.13671	1.03128	1.03927		1.00775
SK05C12	Flopropione	1.24619	1.14767	1.19693	1.2063		1.00783
SK04H14	Norethindrone	1.04338	1.06432	1.05385	1.0623		1.00802
SK01G10	Lenvatinib (E7080)	1.05804	0.95351	1.00577	1.01387		1.00805
SK02O10	Mitotane	0.947232	1.0151	0.981165	0.989194		1.00818
SK05A07	Desvenlafaxine Succinate	1.25053	1.19154	1.22103	1.23109		1.00823
SK04L15	Dexamethasone Acetate	0.976277	1.00087	0.988572	0.996939		1.00846
SK01J19	Loratadine	1.14479	1.17055	1.15767	1.16749		1.00849
SK05I02	Dibenzothiophene	0.883212	0.832611	0.857912	0.865377		1.0087
SK02I15	Triamcinolone Acetonide	0.983862	0.898414	0.941138	0.94982		1.00923
SK01A06	Andarine	1.28677	1.10832	1.19755	1.20868		1.00929
SK01H12	Tipifarnib	1.02723	0.961831	0.994533	1.00394		1.00946
SK06M03	PFI-3	0.998043	1.03757	1.01781	1.0275		1.00952
SK02I20	Ranolazine	0.9955	0.938346	0.966923	0.976127		1.00952
SK02G14	Nicotinic Acid	1.13928	0.994077	1.06668	1.07739		1.01004
SK03J02	Phenformin HCl	0.890438	1.13158	1.01101	1.02136		1.01023
SK02N22	Bazedoxifene HCl	0.739692	0.977084	0.858388	0.867203		1.01027
SK02C05	Pimobendan	0.99361	1.01711	1.00536	1.01582		1.0104
SK02L06	Aspartame	1.20129	0.984147	1.09272	1.10481		1.01106
SK02H18	Gabexate Mesylate	0.964375	0.97378	0.969077	0.979813		1.01108
SK01P21	Gestodene	0.900404	1.00795	0.954177	0.965035		1.01138
SK01J07	WYE-354	1.08744	1.15953	1.12349	1.13642		1.01152
SK01N18	PIK-93	0.979199	0.997163	0.988181	0.999582		1.01154
SK05M07	Sulconazole Nitrate	1.01167	1.03371	1.02269	1.03459		1.01164
SK04F18	Methyclothiazide	1.10109	1.10098	1.10103	1.1139		1.01168
SK06H19	AT7519 HCl	0.144561	0.168455	0.156508	0.158391		1.01203
SK03D16	AZD5438	0.228736	0.253236	0.240986	0.243889		1.01205
SK03M13	LY2157299	0.970221	0.828435	0.899328	0.910168		1.01205
SK03D19	Xylazine HCl	1.0539	1.11411	1.084	1.09713		1.01211
SK06E13	4EGI-1	1.18951	1.11425	1.15188	1.16586		1.01214
SK05N01	SN-38	0.184424	0.163975	0.1742	0.176343		1.0123
SK06C10	AZD7545	1.23011	1.26286	1.24648	1.26188		1.01235
SK06C13	GNE-9605	1.1211	1.1496	1.13535	1.14956		1.01251
SK05G13	Bezafibrate	1.04162	1.20063	1.12112	1.1352		1.01256
SK06A04	PI-1840	1.17147	1.11022	1.14085	1.15541		1.01277
SK06H04	Isoxazole 9 (ISX-9)	1.1377	1.11638	1.12704	1.14145		1.01278
SK02F18	Temocapril HCl	1.10521	1.19896	1.15209	1.16715		1.01308
SK05P22	RG2833 (RGFP109)	1.01879	1.01939	1.01909	1.03242		1.01308
SK02J04	Ketotifen Fumarate	1.02873	0.912022	0.970378	0.983085		1.0131
SK03E21	Bilobalide	1.19278	0.993422	1.0931	1.10768		1.01334
SK02M07	BIRB 796 (Doramapimod)	0.951318	0.903542	0.92743	0.940053		1.01361
SK03K08	Myricitrin	1.01293	0.938212	0.975571	0.988906		1.01367
SK02M20	Acadesine	0.837647	0.850678	0.844163	0.855715		1.01368
SK06L17	Docetaxel Trihydrate	0.711943	0.788477	0.75021	0.760519		1.01374
SK02L13	Haloperidol	1.12329	1.0416	1.08245	1.09733		1.01375
SK04L01	Zaltoprofen	1.33679	0.970112	1.15345	1.16944		1.01386
SK06O12	PF-06463922	1.15596	1.08718	1.12157	1.1377		1.01438
SK04A13	Anacetrapib (MK-0859)	1.04218	1.25194	1.14706	1.16363		1.01444
SK04C22	Salubrinal	0.99782	1.03158	1.0147	1.02936		1.01445
SK06G05	TG003	1.29015	1.17191	1.23103	1.24891		1.01453
SK01I06	Ivacaftor (VX-770)	1.18806	1.08013	1.1341	1.15071		1.01465
SK03O21	Cryptotanshinone	0.930835	0.878033	0.904434	0.91772		1.01469
SK02F10	Cytidine	1.18351	1.02273	1.10312	1.11964		1.01497
SK06L19	MHY1485	1.13204	1.21706	1.17455	1.19237		1.01517
SK02E21	Enalaprilat Dihydrate	1.05053	1.00436	1.02745	1.04321		1.01534
SK06J22	WATER	1.24213	1.01595	1.12904	1.14637		1.01535
SK02J09	Hydroxyurea	1.09222	1.02153	1.05688	1.07349		1.01572
SK02J19	Meglumine	1.08906	0.960323	1.02469	1.0409		1.01582
SK03B04	Trospium chloride	1.02776	1.12654	1.07715	1.09427		1.01589
SK03E16	Tanshinone I	1.05149	1.08461	1.06805	1.08512		1.01598
SK02L18	Naltrexone HCl	1.02405	1.0038	1.01393	1.03013		1.01598
SK04O02	Tyrphostin AG 879	1.00512	1.07967	1.04239	1.0591		1.01602
SK04K05	A-769662	1.22852	0.927652	1.07809	1.09537		1.01603
SK02K22	Chlorpheniramine Maleate	0.863283	0.9508	0.907041	0.921793		1.01626
SK05K18	Chloroprocaine HCl	0.977226	0.898631	0.937928	0.953581		1.01669
SK04N15	Trimethoprim	1.04256	1.03328	1.03792	1.05535		1.01679
SK05O18	Anidulafungin (LY303366)	1.0514	0.921965	0.986685	1.00349		1.01703
SK03O02	Formononetin	1.07869	0.998655	1.03867	1.0564		1.01707
SK03C17	(+)-Usniacin	1.0788	1.10414	1.09147	1.11023		1.01719
SK02L19	Aripiprazole	1.14261	0.959734	1.05117	1.06937		1.01731
SK05I10	Deoxycorticosterone acetate	1.12516	0.943649	1.0344	1.05233		1.01733
SK02L17	Sulphadimethoxine	1.08547	1.05236	1.06892	1.08748		1.01736
SK04C09	Nilvadipine	1.01215	1.19161	1.10188	1.12121		1.01754
SK01B19	Ketoconazole	1.10009	1.33352	1.21681	1.23839		1.01773
SK04O08	MK-801 (Dizocilpine)	1.14689	1.05858	1.10274	1.1223		1.01774
SK06A11	PF-562271 HCl	1.12435	0.978847	1.0516	1.07034		1.01782
SK05D02	LDN-57444	1.04297	1.08165	1.06231	1.08129		1.01787
SK04H10	Ouabain	0.102384	0.104108	0.103246	0.105099		1.01795
SK04G14	A-205804	1.32374	1.46024	1.39199	1.4171		1.01804
SK05M22	Naloxone HCl Dihydrate	1.00355	0.925459	0.964506	0.982019		1.01816
SK03L01	Curcumol	1.04435	1.14938	1.09686	1.11701		1.01837
SK04P06	Cabozantinib malate (XL184)	0.986478	1.07698	1.03173	1.05079		1.01848
SK03J01	Chrysophanic Acid	0.964886	0.919504	0.942195	0.959665		1.01854
SK05J07	Embelin	1.03626	0.936613	0.986435	1.00477		1.01859
SK04M17	RITA (NSC 652287)	0.155843	0.162473	0.159158	0.162133		1.01869
SK03H06	Clomifene citrate	1.07154	1.12509	1.09832	1.1189		1.01874
SK04C18	Lumiracoxib	1.14038	0.990829	1.0656	1.08558		1.01875
SK05M12	Quinacrine 2HCl	1.29284	1.01889	1.15587	1.17761		1.01881
SK05C13	Ethamsylate	0.838943	0.952441	0.895692	0.912645		1.01893
SK01N05	Ramelteon	1.23299	1.08963	1.16131	1.18335		1.01898
SK05K11	Azithromycin Dihydrate	1.35753	1.30059	1.32906	1.35464		1.01925
SK03N09	Famciclovir	1.00728	1.02907	1.01818	1.03788		1.01935
SK03H18	BMS-378806	0.980205	0.949948	0.965076	0.983985		1.01959
SK06O08	VGX-1027	1.0541	1.09375	1.07393	1.09518		1.0198
SK06I07	K-Ras(G12C) inhibitor 6	1.10833	1.07136	1.08985	1.11143		1.0198
SK02O12	Guaifenesin	1.0896	0.871102	0.980349	0.999817		1.01986
SK03J12	Tioxolone	0.935707	1.14725	1.04148	1.06219		1.01989
SK03G20	Hematoxylin	1.0489	1.1064	1.07765	1.09943		1.02021
SK05L15	SANT-1	1.05937	1.12301	1.09119	1.11328		1.02025
SK04N13	Nadifloxacin	0.997849	1.23384	1.11585	1.13854		1.02033
SK03O22	Palmatine chloride	0.951547	1.04722	0.999385	1.01972		1.02035
SK06L10	Apremilast (CC-10004)	1.10248	1.09828	1.10038	1.12284		1.02041
SK05B09	XL388	1.05295	1.12167	1.08731	1.10995		1.02083
SK05C21	Azaguanine-8	1.06099	1.07638	1.06869	1.09102		1.0209
SK05I07	Histamine 2HCl	1.0565	0.911455	0.983975	1.00486		1.02122
SK03I09	OSI-420	1.0323	1.16244	1.09737	1.1212		1.02172
SK05A08	Fluorometholone Acetate	1.17203	1.1833	1.17767	1.20328		1.02175
SK01F17	Fluvoxamine maleate	1.22082	1.22557	1.2232	1.25015		1.02204
SK06J15	Cabotegravir (GSK744, GSK1265744)	1.07423	1.08058	1.0774	1.10155		1.02241
SK03D15	Olopatadine HCl	1.15134	1.09549	1.12341	1.14876		1.02256
SK02N11	Fluvastatin Sodium	1.11038	1.12166	1.11602	1.14121		1.02257
SK06M02	BTB06584	1.08999	1.14145	1.11572	1.14093		1.0226
SK03K04	Hesperetin	0.939741	1.00138	0.970562	0.992508		1.02261
SK03J05	Inosine	1.04195	0.95303	0.997491	1.02032		1.02289
SK05E17	Trometamol	1.0926	1.02849	1.06055	1.0849		1.02296
SK04G12	T0070907	1.15772	1.22464	1.19118	1.21856		1.02299
SK03C19	Arbutin	1.16639	1.05185	1.10912	1.13489		1.02323
SK04A02	Dabrafenib (GSK2118436)	0.894928	1.04565	0.970291	0.993167		1.02358
SK02E07	Tazarotene	1.10912	0.981687	1.0454	1.07017		1.02369
SK04M04	TPCA-1	1.13387	1.07334	1.1036	1.12992		1.02384
SK06F03	SU9516	1.05131	1.08282	1.06707	1.09279		1.0241
SK02F17	Sulbactam	1.02806	1.08686	1.05746	1.08384		1.02495
SK04L06	Triptolide (PG490)	0.172737	0.185527	0.179132	0.1838		1.02606
SK06C04	FTI 277 HCl	1.2002	1.06658	1.13339	1.1631		1.02621
SK06D14	Tubastatin A	1.25526	0.997344	1.1263	1.15588		1.02626
SK03P12	Mifepristone	0.978017	1.0275	1.00276	1.02912		1.02629
SK06B12	UPF 1069	1.14126	1.18756	1.16441	1.19508		1.02634
SK04B22	Sodium Nitrite	1.06172	1.06178	1.06175	1.08994		1.02655
SK06C07	6H05	1.12981	1.11271	1.12126	1.15115		1.02665
SK01H17	Genistein	1.24648	1.17038	1.20843	1.24074		1.02674
SK05M14	Etofibrate	0.878871	1.04931	0.964091	0.99		1.02687
SK03F08	Tetracaine HCl	1.18776	1.00343	1.09559	1.12528		1.0271
SK05C01	Lomerizine HCl	0.968072	1.00124	0.984657	1.01135		1.02711
SK03J22	PF-3845	0.973295	1.10078	1.03704	1.06573		1.02767
SK01I22	Dacarbazine	1.26136	1.29856	1.27996	1.31541		1.0277
SK02P06	Phentolamine Mesylate	1.09668	0.986393	1.04154	1.07082		1.02812
SK01P13	Costunolide	0.812529	1.05517	0.93385	0.960172		1.02819
SK05C04	Benzocaine	1.13001	1.1456	1.1378	1.17007		1.02836
SK05K01	Halobetasol Propionate	0.980366	1.09336	1.03686	1.06635		1.02843
SK05L12	Losmapimod (GW856553X)	1.14405	1.18317	1.16361	1.19681		1.02853
SK02K10	Gemfibrozil	1.02207	0.982778	1.00242	1.03105		1.02856
SK05L18	AZD1981	1.20059	1.08747	1.14403	1.17672		1.02858
SK01J11	Cetirizine DiHCl	1.14122	1.05021	1.09572	1.12739		1.02891
SK02P05	Valaciclovir HCl	0.977541	0.943968	0.960755	0.98869		1.02908
SK03E04	Gossypol	1.19501	1.03787	1.11644	1.14902		1.02918
SK03K14	Silibinin	0.997338	1.03115	1.01424	1.04385		1.02919
SK02F14	Atorvastatin Calcium	1.12077	1.26668	1.19372	1.22879		1.02937
SK01B22	Tadalafil	1.06455	1.09134	1.07794	1.11017		1.0299
SK04B14	Doxapram HCl	1.08898	1.35034	1.21966	1.25615		1.02992
SK06I14	Erythromycin Cyclocarbonate	1.10899	1.17556	1.14228	1.17675		1.03018
SK04J22	Mefenamic Acid	0.956498	0.933944	0.945221	0.973779		1.03021
SK05K03	Dexlansoprazole	1.04368	1.47053	1.25711	1.29515		1.03026
SK03B07	Forskolin	1.10673	1.04238	1.07456	1.10744		1.0306
SK03K15	AR-42	0.148638	0.127348	0.137993	0.142217		1.03061
SK02M11	Methimazole	1.03323	0.864119	0.948673	0.977809		1.03071
SK02D14	Rosiglitazone HCl	0.942197	1.10294	1.02257	1.05407		1.0308
SK05L20	SGI-1027	0.24313	0.211181	0.227155	0.234178		1.03092
SK04I08	BML-190	1.12877	1.08268	1.10572	1.14001		1.03101
SK05H17	(-)-Blebbistatin	1.09508	1.15201	1.12354	1.15842		1.03104
SK03P19	Phenytoin	0.964273	1.00456	0.984414	1.01499		1.03106
SK04N17	Darifenacin HBr	0.953526	1.02335	0.988438	1.01914		1.03106
SK02D09	Carbidopa	1.03956	1.2015	1.12053	1.15547		1.03118
SK03M14	Silymarin	0.875211	0.937602	0.906406	0.934798		1.03132
SK02B12	Bromhexine HCl	1.1138	1.12399	1.1189	1.15398		1.03135
SK04C14	4-Aminohippuric Acid	1.13352	1.07191	1.10272	1.13752		1.03156
SK05H06	Mdivi-1	0.952723	1.29051	1.12162	1.1571		1.03163
SK05K22	Nitenpyram	1.0018	0.825498	0.913647	0.942554		1.03164
SK03M20	Lappaconite HBr	1.04904	0.919471	0.984257	1.01541		1.03165
SK02H19	Cyclocytidine HCl	0.947812	0.984705	0.966258	0.997026		1.03184
SK01O14	Anastrozole	1.09678	1.03935	1.06807	1.10226		1.03201
SK04L14	Nafcillin Sodium	1.06735	1.179	1.12317	1.15944		1.03229
SK06K10	Afuresertib (GSK2110183)	1.0499	1.09306	1.07148	1.10659		1.03277
SK03G16	Tanshinone IIA	0.956427	0.95153	0.953979	0.985341		1.03288
SK06N21	Tenofovir Alafenamide (GS-7340)	1.2365	0.998694	1.1176	1.15452		1.03303
SK03J19	Epinephrine Bitartrate	0.91497	1.11607	1.01552	1.04914		1.0331
SK05F03	Tofacitinib (CP-690550) Citrate	1.04098	1.11924	1.08011	1.11594		1.03317
SK04L16	Valganciclovir HCl	0.979499	1.11094	1.04522	1.07992		1.0332
SK01E17	PCI-24781 (Abexinostat)	0.191783	0.115223	0.153503	0.158636		1.03344
SK02C10	Azathioprine	0.835498	1.00628	0.920891	0.951916		1.03369
SK06P13	EPZ015666	1.11086	1.06934	1.0901	1.12729		1.03411
SK01I21	Varespladib (LY315920)	0.960861	1.07661	1.01874	1.05371		1.03433
SK04H13	Indacaterol Maleate	1.01776	1.00701	1.01239	1.04739		1.03458
SK04B19	Estradiol valerate	1.07533	1.06683	1.07108	1.10837		1.03481
SK02K02	Chloramphenicol	1.02668	1.02899	1.02784	1.06385		1.03504
SK03E08	Methyl-Hesperidin	0.996526	1.08234	1.03943	1.07585		1.03504
SK01C07	Nilotinib (AMN-107)	1.24666	1.13467	1.19067	1.23244		1.03508
SK06M08	Trelagliptin	0.945529	1.23101	1.08827	1.12655		1.03518
SK02K16	Rifampin	1.09744	0.797719	0.947578	0.981052		1.03533
SK04P05	Pravastatin sodium	1.14724	1.01845	1.08284	1.12128		1.0355
SK04N16	Nabumetone	0.955147	1.05037	1.00276	1.03849		1.03563
SK03L05	Tolbutamide	1.18862	1.07665	1.13264	1.17316		1.03578
SK04F19	Gliquidone	1.25239	1.05857	1.15548	1.19719		1.0361
SK06L09	AZD8186	0.953379	0.97294	0.963159	0.99796		1.03613
SK03K03	PF-4708671	1.17789	1.16489	1.17139	1.21381		1.03622
SK01J22	SAR245409 (XL765)	1.11503	1.19187	1.15345	1.19526		1.03625
SK03O14	Sinomenine	1.06004	1.03315	1.0466	1.08462		1.03634
SK01E13	SB431542	1.32651	1.27314	1.29982	1.34708		1.03635
SK02M18	Vidarabine	1.06943	1.03918	1.05431	1.09268		1.0364
SK06J05	CB-839	1.28875	0.799152	1.04395	1.08207		1.03651
SK02G16	Pyrazinamide	1.10265	1.09889	1.10077	1.14147		1.03697
SK03N17	Spectinomycin HCl	0.882062	0.941855	0.911959	0.945755		1.03706
SK04D06	Amidopyrine	1.02742	1.1147	1.07106	1.1109		1.0372
SK06G12	ML323	1.26722	1.14517	1.20619	1.25118		1.03729
SK06M10	GS-9973	0.627641	0.956606	0.792124	0.821823		1.03749
SK05A10	Cepharanthine	1.06739	1.20718	1.13728	1.18001		1.03757
SK04N08	Acebutolol HCl	1.17672	0.971601	1.07416	1.11479		1.03782
SK05N20	HPOB	0.922333	0.973328	0.947831	0.983729		1.03787
SK01L03	Leflunomide	0.951872	1.1159	1.03388	1.07352		1.03834
SK02G13	Risperidone	1.01892	1.12888	1.0739	1.11516		1.03843
SK02M06	Progesterone	1.0865	1.05621	1.07135	1.11265		1.03855
SK03G12	Phlorizin	1.0718	1.0003	1.03605	1.07619		1.03874
SK02O16	Sulfadiazine	0.862726	0.867153	0.864939	0.898517		1.03882
SK05F19	Zebularine	1.01514	1.02605	1.0206	1.06042		1.03902
SK04D09	Alverine Citrate	1.01842	1.15446	1.08644	1.12888		1.03906
SK04E07	YO-01027	1.12528	1.10208	1.11368	1.15749		1.03934
SK05C15	Benzydamine HCl	1.0631	1.12877	1.09594	1.13909		1.03937
SK06O14	4SC-202	0.624335	0.586073	0.605204	0.629045		1.03939
SK05F04	LDN-212854	0.133124	0.151804	0.142464	0.148084		1.03945
SK05D03	(R)-Nepicastat HCl	1.11443	1.15636	1.13539	1.18028		1.03953
SK06N08	TCS 359	1.02673	0.955065	0.990898	1.0303		1.03976
SK06H07	NPS-1034	1.24464	1.17443	1.20954	1.25796		1.04003
SK04L04	Trifluoperazine 2HCl	1.25367	1.17301	1.21334	1.26221		1.04028
SK05E08	Oxaprozin	1.0801	1.10972	1.09491	1.13902		1.04029
SK04L12	Aclidinium Bromide	0.989278	1.04754	1.01841	1.05948		1.04033
SK05C22	Salmeterol Xinafoate	0.992036	0.992938	0.992487	1.03256		1.04037
SK04N14	Tetrahydrozoline HCl	0.991023	1.20055	1.09579	1.14015		1.04048
SK03D18	GW3965 HCl	1.092	1.11203	1.10201	1.14688		1.04072
SK05G22	Dicoumarol	1.11947	1.05114	1.0853	1.12956		1.04079
SK06O01	IWP-L6	1.04241	0.958368	1.00039	1.04131		1.0409
SK05A13	Penfluridol	0.608089	0.62645	0.617269	0.642568		1.04098
SK04A04	Torin 2	0.137129	0.157276	0.147202	0.153251		1.04109
SK01B11	Budesonide	1.10424	1.09048	1.09736	1.14245		1.04109
SK01I02	Everolimus (RAD001)	0.985892	0.700954	0.843423	0.878155		1.04118
SK02F07	Protionamide	1.14827	1.05701	1.10264	1.14805		1.04118
SK03H22	Ciprofibrate	1.03685	1.0341	1.03547	1.07837		1.04143
SK01M21	SGX-523	1.07534	0.911773	0.993555	1.03494		1.04165
SK02E10	Indomethacin	1.10797	1.11106	1.10951	1.15576		1.04168
SK04D12	Procaine HCl	1.02599	1.06588	1.04593	1.08964		1.04179
SK03P16	Tubastatin A HCl	0.889833	1.04763	0.968734	1.00923		1.0418
SK04I13	Tivantinib (ARQ 197)	0.827749	0.775455	0.801602	0.83514		1.04184
SK05K04	Sucralose	0.935415	1.08108	1.00825	1.05064		1.04205
SK02J03	Cimetidine	1.00987	0.883173	0.946524	0.986363		1.04209
SK05K20	Diphenidol HCl	1.11291	0.915083	1.014	1.05673		1.04214
SK06J20	Zanamivir	1.05645	0.915103	0.985777	1.02782		1.04265
SK01N04	Pizotifen Malate	1.13224	0.982599	1.05742	1.10274		1.04286
SK01K08	Capecitabine	1.03224	1.11207	1.07215	1.11833		1.04307
SK03F04	Sulbactam sodium	1.05037	1.11232	1.08135	1.12797		1.04312
SK01A21	LY294002	0.986453	1.1113	1.04888	1.09416		1.04318
SK05J12	Skepinone-L	1.08049	1.08642	1.08345	1.13034		1.04328
SK02B15	Irsogladine	0.984458	1.02422	1.00434	1.04787		1.04334
SK03I16	Taxifolin (Dihydroquercetin)	0.983369	0.985864	0.984617	1.02729		1.04334
SK05G10	Cetrimonium Bromide (CTAB)	1.26588	1.16053	1.21321	1.26583		1.04338
SK01H01	Fludarabine Phosphate	0.202268	0.252823	0.227546	0.237444		1.0435
SK06G14	Pritelivir (BAY 57-1293)	1.23103	1.10813	1.16958	1.22086		1.04384
SK01F06	Tenofovir Disoproxil Fumarate	1.25115	1.13505	1.1931	1.24548		1.04391
SK05J21	PYR-41	0.877469	1.07663	0.977049	1.02023		1.0442
SK05A20	Micafungin Sodium	0.907561	1.13234	1.01995	1.06513		1.04429
SK02I17	Amprenavir	1.11084	0.810419	0.96063	1.00322		1.04434
SK03N14	Noradrenaline bitartrate monohydrate	1.02239	1.04674	1.03456	1.08054		1.04444
SK05M02	Clofibric Acid	1.06599	1.12014	1.09307	1.14179		1.04457
SK01G20	Fluorouracil (5-Fluoracil, 5-FU)	1.17818	1.27352	1.22585	1.2807		1.04474
SK04M22	TAK-715	0.849685	0.878823	0.864254	0.902934		1.04476
SK04I12	GW5074	0.975894	1.08045	1.02817	1.07467		1.04522
SK06J02	ONO-4059	0.98563	1.06129	1.02346	1.06982		1.0453
SK05O10	Prucalopride Succinat	1.13433	0.897815	1.01607	1.06215		1.04535
SK02G18	Ethionamide	1.03471	1.00866	1.02168	1.06809		1.04543
SK02N21	Maraviroc	0.789576	0.839881	0.814728	0.851841		1.04555
SK01I12	MK-2866 (GTx-024)	1.1535	1.1703	1.1619	1.21496		1.04567
SK06C15	Phosphoramidon Disodium Salt	1.17363	1.16543	1.16953	1.22295		1.04567
SK05O02	Chromocarb	1.09304	1.22717	1.1601	1.21314		1.04571
SK02D16	Trimebutine	1.05356	1.01012	1.03184	1.07912		1.04582
SK02O07	RO4929097	1.1527	0.840645	0.996673	1.04246		1.04594
SK06A08	HJC0350	1.18113	1.15925	1.17019	1.22402		1.04601
SK05P06	GKT137831	1.19348	1.04849	1.12098	1.17273		1.04616
SK02H17	Tolfenamic Acid	1.16228	0.956151	1.05922	1.10866		1.04668
SK02E03	Saxagliptin	1.11066	1.01857	1.06461	1.11446		1.04682
SK03O17	Andrographolide	0.932931	0.967511	0.950221	0.994729		1.04684
SK02E16	Suprofen	1.11393	1.01503	1.06448	1.11439		1.04688
SK04B05	Piceatannol	1.09873	1.09582	1.09728	1.14911		1.04724
SK04H05	Bindarit	1.15922	0.885282	1.02225	1.07059		1.04729
SK05K09	Deoxyarbutin	1.11144	0.957366	1.03441	1.08332		1.04729
SK02M03	Febuxostat	0.954643	1.04847	1.00156	1.0492		1.04757
SK04G05	Nepicastat (SYN-117) HCl	1.22342	1.14495	1.18419	1.24072		1.04774
SK05D20	SRPIN340	1.08188	1.0594	1.07064	1.12189		1.04786
SK02L12	Moxonidine	1.00419	1.00604	1.00511	1.0533		1.04794
SK04E17	CPI-613	0.924611	1.10786	1.01624	1.06522		1.0482
SK02L16	Betaxolol	1.01419	0.940671	0.977429	1.02486		1.04853
SK02O20	Acetylcholine Chloride	0.903011	0.793259	0.848135	0.889754		1.04907
SK02G07	KU-60019	1.02933	0.838296	0.933813	0.979753		1.0492
SK01H21	Amonafide	1.15483	1.2823	1.21857	1.27871		1.04936
SK04H07	Cinepazide maleate	1.15123	1.05124	1.10124	1.15567		1.04943
SK05D22	JIB-04	0.0885959	0.0771928	0.0828944	0.0869931		1.04944
SK02C18	Oxytetracycline (Terramycin)	1.01615	0.879638	0.947893	0.994793		1.04948
SK05B06	Marimastat(BB-2516)	1.11426	1.23647	1.17536	1.23367		1.04961
SK05F22	NMS-E973	0.149338	0.167114	0.158226	0.166075		1.04961
SK06F19	GSK503	1.07223	1.08312	1.07767	1.13137		1.04983
SK04B04	N6-methyladenosine (m6A)	1.12329	1.18264	1.15296	1.2106		1.04999
SK03B01	Dihydromyricetin	0.983452	0.892084	0.937768	0.984688		1.05003
SK04B18	Spironolactone	0.944294	1.15299	1.04864	1.10117		1.05009
SK02B02	Pyrimethamine	1.00461	0.991306	0.997959	1.04796		1.05011
SK02K14	Nisoldipine	1.04487	1.04237	1.04362	1.09594		1.05013
SK06B02	Dibutyryl-cAMP (Bucladesine)	1.02314	1.0307	1.02692	1.07858		1.0503
SK03G08	Morin Hydrate	1.022	1.01589	1.01894	1.07024		1.05034
SK06A05	WZ4003	1.16753	1.08718	1.12736	1.18415		1.05037
SK05O22	Eltrombopag	0.784522	0.959698	0.87211	0.916181		1.05053
SK02K04	Betamethasone valerate (Betnovate)	1.04605	0.914729	0.980389	1.02997		1.05058
SK05G14	Tamibarotene	1.18691	1.17959	1.18325	1.2431		1.05058
SK06O02	LDC000067	1.08536	1.12653	1.10594	1.16206		1.05075
SK06F09	SecinH3	1.19379	1.15751	1.17565	1.23535		1.05078
SK04C10	Golvatinib (E7050)	1.09202	1.20401	1.14802	1.20666		1.05108
SK02I02	Amorolfine HCl	0.980168	0.800848	0.890508	0.936003		1.05109
SK03K01	Dabigatran Etexilate	1.0459	0.936077	0.99099	1.04176		1.05123
SK05G02	Isosorbide	0.943042	0.955187	0.949114	0.99808		1.05159
SK04J11	Caspofungin Acetate	1.10747	0.985761	1.04662	1.10063		1.05161
SK05H11	VX-661	1.00774	1.26978	1.13876	1.19807		1.05208
SK01F19	Levetiracetam	1.13791	1.1482	1.14305	1.20263		1.05212
SK01D07	Avagacestat (BMS-708163)	1.2289	1.07263	1.15077	1.21156		1.05283
SK05L01	SC-514	1.0813	1.23874	1.16002	1.22165		1.05313
SK04D21	Altrenogest	0.996008	1.04849	1.02225	1.07689		1.05345
SK06N16	Bardoxolone Methyl	0.241918	0.233194	0.237556	0.250259		1.05347
SK02F09	Valsartan	1.21525	1.06158	1.13841	1.19942		1.05359
SK05H03	Fingolimod (FTY720) HCl	0.818466	1.21185	1.01516	1.06975		1.05377
SK01F14	SP600125	1.08348	1.22814	1.15581	1.21799		1.0538
SK02D10	Oxytetracycline Dihydrate	1.05424	1.105	1.07962	1.1379		1.05398
SK02M04	Praziquantel	1.02641	0.984227	1.00532	1.06005		1.05444
SK03D08	Prednisolone Acetate	1.00955	0.933778	0.971664	1.02467		1.05455
SK01N09	Asenapine	1.1781	0.997357	1.08773	1.14716		1.05464
SK05H13	T0901317	0.920556	1.24656	1.08356	1.14286		1.05473
SK02N03	Curcumin	0.905638	1.05634	0.980991	1.03475		1.0548
SK02G09	H 89 2HCl	1.181	0.958866	1.06993	1.12859		1.05482
SK06J16	PluriSIn #1 (NSC 14613)	1.08619	1.00666	1.04642	1.10382		1.05485
SK05M03	Esmolol HCl	1.18139	1.09883	1.14011	1.20273		1.05493
SK02A12	Methylprednisolone	0.872427	0.994833	0.93363	0.985021		1.05504
SK02G12	Methocarbamol	0.982011	1.12923	1.05562	1.11377		1.05509
SK03J20	GSK2126458 (GSK458)	0.171869	0.172486	0.172178	0.181698		1.05529
SK04N19	Sertaconazole nitrate	1.04811	0.908858	0.978482	1.03283		1.05555
SK05G18	Nelfinavir Mesylate	1.16009	0.995261	1.07768	1.13758		1.05558
SK03D17	Ribavirin	1.10941	1.06131	1.08536	1.14579		1.05568
SK04P10	Tolcapone	1.00094	1.10796	1.05445	1.11346		1.05596
SK02H04	Chlormezanone	0.879218	1.10394	0.991581	1.04733		1.05623
SK05P16	SGC-CBP30	0.9905	0.860217	0.925358	0.977434		1.05628
SK06I11	BRD7552	1.10029	1.08901	1.09465	1.15643		1.05644
SK05D01	Tenovin-6	0.756187	0.746386	0.751287	0.793818		1.05661
SK04P08	Ampiroxicam	1.08216	1.0521	1.06713	1.1278		1.05685
SK04C21	VU 0357121	0.991253	1.03406	1.01266	1.07038		1.057
SK02M08	Glyburide	0.869831	1.18816	1.02899	1.0877		1.05705
SK04D16	Estradiol Cypionate	1.01723	1.17062	1.09392	1.15636		1.05708
SK05M08	Phenazopyridine HCl	1.06133	1.09171	1.07652	1.13806		1.05717
SK05G06	Piperacillin Sodium	1.10437	1.09053	1.09745	1.16034		1.05731
SK03H15	Ozagrel	1.03153	1.01444	1.02298	1.08206		1.05775
SK02I07	BS-181 HCl	0.960477	0.867782	0.914129	0.966967		1.0578
SK03O20	L-carnitine	0.955781	0.996793	0.976287	1.03288		1.05797
SK02L22	S- (+)-Rolipram	1.00406	0.901559	0.952811	1.0084		1.05834
SK04K10	ML130 (Nodinitib-1)	1.07061	1.19908	1.13485	1.20149		1.05873
SK01A03	Nintedanib (BIBF 1120)	0.734594	0.787913	0.761253	0.805999		1.05878
SK05A04	Chlorocresol	0.978426	1.17821	1.07832	1.14177		1.05884
SK02D11	Diclofenac Sodium	1.10594	1.02823	1.06708	1.12993		1.05889
SK05E02	Furaltadone HCl	1.1456	1.19491	1.17026	1.23933		1.05902
SK06F16	NSC 405020	1.16819	1.15215	1.16017	1.2287		1.05907
SK02D02	Sulindac	0.947695	1.03736	0.992528	1.05124		1.05915
SK02N14	Cilazapril Monohydrate	0.856554	1.03715	0.946854	1.00288		1.05917
SK04M16	Cobicistat (GS-9350)	0.917765	0.982497	0.950131	1.00638		1.0592
SK06G18	Anacardic Acid	1.11946	1.04615	1.08281	1.14691		1.0592
SK01G15	MK-2206 2HCl	1.07615	1.20273	1.13944	1.20717		1.05945
SK04O04	ML133 HCl	1.1271	1.165	1.14605	1.21442		1.05966
SK06M22	Tasquinimod	1.08801	1.16245	1.12523	1.1925		1.05978
SK03M08	Nalidixic acid	1.03484	0.935789	0.985316	1.04461		1.06017
SK04J17	Methenamine	0.886491	1.10046	0.993475	1.05334		1.06026
SK03G15	Fesoterodine Fumarate	1.10637	0.976123	1.04124	1.10407		1.06034
SK03L07	Bupivacaine HCl	0.996037	1.17938	1.08771	1.15345		1.06044
SK06J10	PRT062607 (P505-15, BIIB057) HCl	1.01211	0.960886	0.986497	1.04625		1.06057
SK04M08	SB271046	0.837768	1.11072	0.974246	1.03328		1.0606
SK01B07	Celecoxib	1.22611	1.09249	1.1593	1.22976		1.06078
SK01C20	Tivozanib (AV-951)	0.95431	1.14347	1.04889	1.11301		1.06113
SK06O21	CRT0044876	0.965055	0.935773	0.950414	1.0089		1.06154
SK02O13	Prednisone	0.986191	0.978119	0.982155	1.04265		1.06159
SK03G06	Kaempferol	1.12064	1.09058	1.10561	1.17409		1.06194
SK04B12	Probenecid	1.13905	1.20579	1.17242	1.24507		1.06197
SK05D13	(+)-Bicuculline	1.03227	1.16501	1.09864	1.1669		1.06213
SK05C08	Oxybuprocaine HCl	1.08567	1.03778	1.06172	1.12793		1.06236
SK04H01	Rivaroxaban	1.06697	1.11383	1.0904	1.1584		1.06236
SK01D15	Doxazosin Mesylate	1.12564	1.20458	1.16511	1.23781		1.0624
SK06D09	OF-1	1.25699	1.18661	1.2218	1.29842		1.06271
SK02M17	Chlorothiazide	0.84585	0.976686	0.911268	0.968441		1.06274
SK05I18	Cyclobenzaprine HCl	0.893125	1.08292	0.988021	1.05039		1.06312
SK02N05	Dapoxetine HCl	0.921047	1.07268	0.996865	1.05979		1.06312
SK03L14	Arecoline	0.964745	1.06923	1.01699	1.0814		1.06334
SK01M14	BIBR 1532	0.968235	1.01252	0.990378	1.05328		1.06352
SK03G04	Gramine	0.974372	1.02305	0.998711	1.06219		1.06356
SK04I20	ML161	0.969825	0.987822	0.978823	1.04105		1.06357
SK03L17	Sotalol	1.02715	0.980417	1.00379	1.06785		1.06382
SK02I06	Divalproex Sodium	1.14852	0.972179	1.06035	1.12813		1.06392
SK06N14	Pacritinib (SB1518)	0.155519	0.153404	0.154462	0.164346		1.06399
SK02B01	Betaxolol hydrochloride (Betoptic)	1.00238	0.924738	0.963562	1.02523		1.064
SK06A15	Leupeptin Hemisulfate	1.02792	1.23349	1.1307	1.20341		1.0643
SK05C14	Luliconazole	1.07086	1.05054	1.0607	1.129		1.06439
SK03B06	Terbinafine HCl	1.06763	1.06421	1.06592	1.13465		1.06448
SK02D07	Roxatidine Acetate HCl	1.10465	0.963723	1.03418	1.10111		1.06472
SK03C14	Salicin	1.19869	0.939588	1.06914	1.13835		1.06474
SK01L08	Rolipram	1.18866	0.924761	1.05671	1.12548		1.06508
SK02F15	Nystatin (Fungicidin)	1.1677	0.959129	1.06341	1.13276		1.06522
SK02B19	Nefiracetam	0.936551	0.97237	0.954461	1.01678		1.0653
SK03H04	Azelastine HCl	1.09525	1.01702	1.05613	1.12516		1.06536
SK04N18	Levobupivacaine HCl	0.979115	1.05069	1.0149	1.08217		1.06628
SK04N03	Lamotrigine	0.992537	1.05367	1.0231	1.09108		1.06644
SK02A07	Pomalidomide	1.10726	1.05188	1.07957	1.15164		1.06676
SK01M15	Brivanib (BMS-540215)	1.00307	0.921332	0.962201	1.0266		1.06693
SK02F08	Cyproterone Acetate	1.0781	1.14478	1.11144	1.18594		1.06703
SK05O14	Nicaraven	1.05961	0.943073	1.00134	1.06863		1.0672
SK01M20	Nelarabine	1.1231	1.07376	1.09843	1.17232		1.06726
SK04D04	Azlocillin sodium salt	0.875092	1.16693	1.02101	1.08973		1.06731
SK05K16	Rotigotine	0.968495	1.13011	1.0493	1.11994		1.06731
SK01A20	Bisoprolol fumarate	1.07512	1.00726	1.04119	1.11138		1.06741
SK02A02	Loteprednol etabonate	0.830284	0.892131	0.861207	0.919348		1.06751
SK03D13	Milrinone	1.10356	1.16485	1.13421	1.21092		1.06763
SK06O06	ESI-09	1.23281	0.987693	1.11025	1.18589		1.06813
SK05L11	EPZ5676	1.13836	1.09798	1.11817	1.19449		1.06826
SK05E18	Meclofenoxate (Centrophenoxine) HCl	1.05739	1.08025	1.06882	1.14232		1.06877
SK03H21	Asaraldehyde	0.883156	0.956912	0.920034	0.983353		1.06882
SK04H19	Butenafine HCl	0.908417	0.87693	0.892674	0.954197		1.06892
SK02L08	Doxifluridine	1.06225	1.0539	1.05808	1.13102		1.06894
SK03H13	Moroxydine HCl	0.964115	1.11039	1.03725	1.10881		1.06899
SK04K04	OC000459	1.12139	1.04406	1.08272	1.15775		1.0693
SK02C15	Ethinyl Estradiol	0.944558	1.11125	1.02791	1.09925		1.0694
SK06B04	Sodium Tauroursodeoxycholate (TUDC)	1.16393	1.0194	1.09167	1.16773		1.06967
SK02N20	Probucol	0.817987	0.903566	0.860776	0.921209		1.07021
SK03O19	Baicalin	0.857721	0.971771	0.914746	0.979063		1.07031
SK03O05	SB743921	0.249175	0.241632	0.245404	0.262691		1.07044
SK05B22	Edoxaban	0.918751	0.969326	0.944038	1.01078		1.07069
SK04B06	Fexofenadine HCl	1.08009	1.09846	1.08927	1.1664		1.0708
SK03I06	Kinetin	1.01232	1.1095	1.06091	1.13639		1.07115
SK05C07	Desvenlafaxine	1.20002	0.955753	1.07789	1.15484		1.07139
SK03N13	Nitrendipine	0.922907	1.16273	1.04282	1.11755		1.07167
SK01D09	Adapalene	1.24136	1.0764	1.15888	1.24194		1.07167
SK05A11	Dropropizine	1.27944	1.11127	1.19536	1.28128		1.07188
SK06F05	SB225002	0.747339	0.713723	0.730531	0.78336		1.07232
SK01N06	Bimatoprost	1.06499	1.10232	1.08365	1.16204		1.07234
SK05M09	Clorprenaline HCl	1.01111	0.920142	0.965627	1.03584		1.07272
SK01C13	SL-327	1.01553	1.16651	1.09102	1.17081		1.07313
SK01B08	Alfuzosin HCl	1.19658	1.1027	1.14964	1.23374		1.07315
SK02K20	Ranitidine	1.03534	0.878093	0.956715	1.02672		1.07317
SK03D01	Sodium Danshensu	0.925757	0.917748	0.921752	0.989261		1.07324
SK02D08	Dyclonine HCl	1.05501	1.1882	1.1216	1.20378		1.07327
SK01B05	Dienogest	1.22548	1.2124	1.21894	1.30826		1.07328
SK05K19	Cyclandelate	0.945328	1.04605	0.995688	1.06906		1.07369
SK05L08	AGI-5198	1.0486	1.10881	1.07871	1.15861		1.07407
SK06G19	SB-3CT	1.0228	1.18254	1.10267	1.18445		1.07416
SK06F06	SMI-4a	1.10179	1.31153	1.20666	1.29679		1.07469
SK06G17	Ascomycin (FK520)	1.07693	1.24138	1.15915	1.24611		1.07502
SK05L02	TCID	1.1069	1.26508	1.18599	1.27503		1.07507
SK01B16	TSU-68 (SU6668, Orantinib)	1.08181	1.08346	1.08263	1.16493		1.07601
SK06H13	LFM-A13	1.06691	1.03616	1.05153	1.13156		1.07611
SK06E16	WH-4-023	0.981587	1.04132	1.01145	1.08881		1.07648
SK05A12	Bromfenac Sodium	1.04652	1.01204	1.02928	1.1081		1.07658
SK04F08	Ethambutol HCl	1.0363	1.10878	1.07254	1.1547		1.0766
SK06L13	ANA-12	0.920108	0.943365	0.931737	1.00311		1.0766
SK06A02	FH1(BRD-K4477)	0.961475	1.03089	0.996183	1.07253		1.07664
SK04K06	BI-D1870	1.26383	0.995237	1.12953	1.21643		1.07693
SK03D22	WAY-100635 Maleate	1.04988	1.04632	1.0481	1.12874		1.07693
SK03M11	Apatinib	1.08093	1.00424	1.04259	1.12281		1.07695
SK04L17	Milnacipran HCl	0.980889	1.02992	1.0054	1.08281		1.07699
SK04G19	Laquinimod	1.02834	1.20231	1.11532	1.20159		1.07734
SK02I01	AZD7762	0.139039	0.162159	0.150599	0.162264		1.07746
SK06O11	LY2119620	1.06185	1.01251	1.03718	1.11766		1.0776
SK06M21	CORM-3	0.970109	0.844236	0.907173	0.977572		1.0776
SK06M05	Tasisulam	1.07651	1.01546	1.04598	1.12745		1.07789
SK06J01	LDN-214117	0.92059	0.953389	0.93699	1.0101		1.07803
SK02N09	Tropisetron	0.904422	0.936411	0.920417	0.99229		1.07809
SK06J12	GW2580	0.974095	1.05951	1.0168	1.09648		1.07837
SK03J08	Xylometazoline HCl	0.903835	0.93508	0.919458	0.991589		1.07845
SK01O08	MK-8245	1.06898	1.03457	1.05177	1.13457		1.07872
SK04H15	Oxybutynin chloride	0.9804	0.95469	0.967545	1.04372		1.07873
SK06E15	(-)-p-Bromotetramisole Oxalate	1.02108	1.20848	1.11478	1.20262		1.07879
SK05E11	Dinitolmide	1.10909	1.11238	1.11073	1.19829		1.07883
SK05G12	Phenothiazine	1.0241	1.13554	1.07982	1.16503		1.07892
SK05E16	Flufenamic acid	0.981269	1.07273	1.027	1.10831		1.07917
SK01M11	Nutlin-3	0.928	1.1714	1.0497	1.13285		1.07922
SK02G06	Didanosine	1.1148	0.972769	1.04378	1.12647		1.07922
SK05J01	JZL184	0.95719	0.976352	0.966771	1.04366		1.07954
SK03F14	Lonidamine	1.09264	1.06896	1.0808	1.16681		1.07958
SK01O09	Y-27632 2HCl	1.19555	1.05814	1.12684	1.21657		1.07963
SK04F22	Propranolol HCl	1.0393	0.999674	1.01948	1.10069		1.07965
SK03D11	Gallamine Triethiodide	1.09913	1.09872	1.09892	1.18672		1.07989
SK06D05	MI-773 (SAR405838)	1.10959	1.0735	1.09155	1.17885		1.07998
SK04D10	Hyoscyamine	0.976689	1.06344	1.02007	1.10241		1.08072
SK05H12	Thiamet G	1.04287	1.01743	1.03015	1.11352		1.08093
SK05B15	IWR-1-endo	0.996848	1.1644	1.08062	1.16815		1.081
SK05I14	EUK 134	1.06661	1.00921	1.03791	1.12207		1.08109
SK05A03	Pramoxine HCl	1.3012	0.974739	1.13797	1.23062		1.08142
SK04F01	Clevudine	0.875044	0.880223	0.877633	0.949166		1.08151
SK03F21	Dopamine HCl	1.00554	1.02035	1.01295	1.09573		1.08172
SK05I11	Bacitracin	1.1259	0.952509	1.0392	1.12418		1.08177
SK03L12	Dehydroepiandrosterone (DHEA)	0.970611	1.10627	1.03844	1.12358		1.08198
SK05O08	Primaquine Diphosphate	1.02989	1.05519	1.04254	1.12811		1.08208
SK01G07	Pazopanib HCl	1.01167	1.10736	1.05951	1.14673		1.08232
SK04J07	Azilsartan	1.10935	0.88047	0.99491	1.07683		1.08234
SK04E15	3-Methyladenine	0.966738	1.14452	1.05563	1.14257		1.08236
SK01G16	Raltitrexed	0.718679	0.684456	0.701568	0.75943		1.08248
SK06P04	GSK2636771	1.10935	1.0174	1.06338	1.15113		1.08252
SK06E12	GNE-7915	0.931576	0.955199	0.943388	1.02144		1.08274
SK05H21	EPZ-6438	0.809687	0.8733	0.841493	0.911321		1.08298
SK01J20	Dyphylline	1.10671	1.13939	1.12305	1.21635		1.08308
SK01P14	Calcifediol	0.871364	0.962042	0.916703	0.993023		1.08326
SK03J14	Clorsulon	0.897497	0.987125	0.942311	1.0209		1.0834
SK06P09	Liproxstatin-1	0.945076	0.941068	0.943072	1.02202		1.08371
SK03E05	Dichlorphenamide	1.12564	1.09968	1.11266	1.2059		1.0838
SK01L16	VX-222 (VCH-222, Lomibuvir)	1.10373	1.15558	1.12966	1.22453		1.08398
SK05P19	XL888	0.202885	0.222412	0.212648	0.230577		1.08431
SK06D13	NU1025	1.0954	1.15218	1.12379	1.21865		1.08441
SK03I20	Hordenine	1.08186	0.964428	1.02314	1.1096		1.0845
SK02I12	Prednisolone	0.942331	0.924937	0.933634	1.01263		1.08461
SK06M12	BAPTA-AM	1.13561	1.11351	1.12456	1.21972		1.08461
SK05D11	CGI1746	1.32262	1.07005	1.19634	1.29775		1.08477
SK06L15	STF-083010	1.10853	0.930259	1.01939	1.10584		1.0848
SK02L05	Diphenhydramine HCl	1.01616	1.07528	1.04572	1.13455		1.08495
SK03I11	CYT387	1.08024	0.936984	1.00861	1.09436		1.08502
SK04J09	Epinephrine HCl	1.01828	0.921884	0.970082	1.05261		1.08508
SK02D05	Pefloxacin Mesylate	1.00779	1.11879	1.06329	1.1539		1.08521
SK06L02	BQ-123	1.21845	1.05913	1.13879	1.23586		1.08524
SK05A17	1-Hexadecanol	1.11688	0.980633	1.04876	1.13848		1.08555
SK02E11	Cefdinir	1.05108	0.988351	1.01971	1.10711		1.0857
SK06J09	BG45	1.01182	0.921489	0.966652	1.04951		1.08572
SK05E14	Vilazodone HCl	1.0739	1.20673	1.14031	1.23818		1.08582
SK05E10	Doxylamine Succinate	1.09025	1.02376	1.057	1.14798		1.08607
SK04J16	Valdecoxib	1.00019	0.880016	0.940102	1.02104		1.0861
SK03K17	Aloe-emodin	1.03976	0.879368	0.959566	1.04249		1.08641
SK05K08	Zoxazolamine	0.934849	0.974509	0.954679	1.03738		1.08662
SK06G01	ML324	1.08785	0.708036	0.897944	0.976201		1.08715
SK03F11	Hexestrol	1.05498	1.12466	1.08982	1.18519		1.08751
SK06P06	GW9508	1.02618	1.06852	1.04735	1.13932		1.08782
SK06P10	Necrostatin-1	1.15773	1.14953	1.15363	1.25515		1.088
SK06P22	WATER	0.943649	0.881115	0.912382	0.99268		1.08801
SK05J14	IOX1	1.14786	1.00531	1.07658	1.17138		1.08806
SK06M15	Aloxistatin	0.941476	0.96394	0.952708	1.03676		1.08822
SK04P03	PMSF	1.11882	1.16056	1.13969	1.24036		1.08833
SK06N02	AMI-1	0.994273	1.11798	1.05612	1.14943		1.08835
SK02N17	Rimantadine	0.855888	0.916298	0.886093	0.964419		1.08839
SK06K08	UM729	0.960011	1.05208	1.00604	1.09534		1.08876
SK03F05	Synephrine HCl	1.11455	1.07054	1.09254	1.18958		1.08882
SK05E04	Montelukast Sodium	1.01661	1.02405	1.02033	1.11147		1.08932
SK01H19	Lidocaine	1.09403	1.11839	1.10621	1.20553		1.08978
SK02B10	Captopril	1.02596	1.0638	1.04488	1.13877		1.08986
SK01E09	Temsirolimus (CCI-779, NSC 683864)	1.02752	1.04587	1.03669	1.12999		1.08999
SK06L06	AG-18	1.10639	1.18424	1.14531	1.24848		1.09008
SK06J08	Vortioxetine (Lu AA21004) HBr	1.02675	0.952413	0.989582	1.07874		1.0901
SK05K02	Cysteamine HCl	1.06565	1.09019	1.07792	1.17521		1.09025
SK03I17	Esculin	0.945367	0.969233	0.9573	1.04416		1.09073
SK03O11	PF-3716556	0.985664	0.951456	0.96856	1.05659		1.09089
SK04I06	SAR131675	0.843654	1.05852	0.951088	1.03753		1.09089
SK05B05	VX-702	1.21137	1.1771	1.19423	1.30333		1.09136
SK05I13	Penicillin G Sodium	0.938921	1.16175	1.05034	1.14694		1.09198
SK04P12	Vitamin D2	0.959614	0.978168	0.968891	1.05825		1.09222
SK04J20	Guanidine HCl	0.917478	0.968485	0.942981	1.03005		1.09234
SK05D19	NLG919	0.981173	1.0339	1.00753	1.10075		1.09252
SK02D06	Flunarizine 2HCl	0.972554	1.16451	1.06853	1.16743		1.09255
SK02M14	Oxybutynin	0.909645	0.913304	0.911474	0.996083		1.09283
SK05I16	Oxiracetam	0.763352	1.20141	0.982383	1.07369		1.09295
SK01H22	Natamycin	1.05227	1.10089	1.07658	1.17684		1.09313
SK06D20	LY2228820	1.0552	1.03691	1.04606	1.14365		1.09329
SK04L21	Atomoxetine HCl	0.882388	1.04899	0.965687	1.05591		1.09343
SK05O21	Tolperisone HCl	0.858806	0.802394	0.8306	0.908349		1.09361
SK02D01	Proparacaine HCl	0.901834	0.950656	0.926245	1.01329		1.09398
SK01D10	Tizanidine HCl	1.10019	1.05324	1.07671	1.17802		1.09409
SK04J06	Betulinic acid	1.02734	0.921638	0.974489	1.06623		1.09414
SK01E12	JNJ-26854165 (Serdemetan)	1.36581	1.30215	1.33398	1.46029		1.09469
SK01G06	AG-490 (Tyrphostin B42)	1.2551	1.14496	1.20003	1.31381		1.09481
SK02L14	Clevidipine Butyrate	1.05591	1.06861	1.06226	1.16355		1.09536
SK04F04	Azacyclonol	1.00807	1.1047	1.05638	1.15716		1.0954
SK06E08	(S)-crizotinib	1.16828	0.98843	1.07836	1.18155		1.0957
SK06B11	A-438079 HCl	1.03611	1.16928	1.1027	1.20831		1.09578
SK06C05	HTH-01-015	1.18466	1.16386	1.17426	1.2874		1.09635
SK06C17	FLI-06	1.21036	1.1794	1.19488	1.31001		1.09635
SK01F20	Betamethasone	1.01014	1.26409	1.13711	1.24704		1.09667
SK01G19	MLN8054	1.13614	1.14118	1.13866	1.24879		1.09672
SK01P04	Resveratrol	0.909625	0.899707	0.904666	0.992198		1.09676
SK03H12	Acemetacin	0.980213	0.95875	0.969481	1.06347		1.09694
SK02N16	Detomidine HCl	0.972648	0.931586	0.952117	1.04443		1.09696
SK03F06	Amiloride hydrochloride dihydrate	1.10267	0.995647	1.04916	1.151		1.09707
SK04M12	Prucalopride	1.00398	0.837537	0.920756	1.01022		1.09717
SK01D18	MC1568	1.01827	1.14607	1.08217	1.18744		1.09728
SK02H05	Diethylstilbestrol	1.09403	1.10937	1.1017	1.20911		1.09749
SK04E06	Epiandrosterone	1.11017	1.1398	1.12498	1.23482		1.09763
SK02F05	Metoprolol Tartrate	1.11944	1.00225	1.06085	1.16449		1.0977
SK04F20	Guanabenz Acetate	0.994982	1.06159	1.02829	1.12896		1.09791
SK02B09	Nizatidine	0.940378	1.12518	1.03278	1.13393		1.09794
SK03L04	Daphnetin	1.09316	1.13906	1.11611	1.22559		1.09809
SK01D11	Bumetanide	1.06096	1.11347	1.08722	1.19397		1.09819
SK01H14	AZD6482	0.978197	1.07948	1.02884	1.12995		1.09828
SK04M03	ADX-47273	0.846368	1.11719	0.98178	1.0784		1.09841
SK05D16	Ferrostatin-1 (Fer-1)	1.08789	1.09789	1.09289	1.20056		1.09852
SK02N13	Phenindione	0.994221	0.973939	0.98408	1.08104		1.09853
SK01L05	Prasugrel	1.07233	1.13013	1.10123	1.20974		1.09854
SK06I06	INH6	1.18621	1.07347	1.12984	1.2412		1.09856
SK05M06	Mexiletine HCl	1.0273	0.982121	1.00471	1.10398		1.09881
SK03N19	Phenytoin sodium	1.06537	0.952857	1.00911	1.10889		1.09888
SK01N17	Ivermectin	1.04078	1.00751	1.02415	1.12546		1.09892
SK03E06	Indole-3-carbinol	1.01337	1.00106	1.00722	1.10685		1.09892
SK03N02	Scopine	1.11919	0.97806	1.04863	1.15249		1.09905
SK06F20	Cephalexin	1.1564	1.04537	1.10088	1.21003		1.09915
SK06C02	FPH1 (BRD-6125)	0.935723	0.92528	0.930502	1.02279		1.09918
SK06F22	WATER	1.03899	1.03231	1.03565	1.13838		1.0992
SK05I15	Teriflunomide	0.779729	0.897172	0.83845	0.921742		1.09934
SK05O03	Voglibose	1.17865	1.14908	1.16387	1.27981		1.09962
SK03N21	Isoconazole nitrate	0.790399	0.925743	0.858071	0.943564		1.09963
SK04J12	Hydroxyzine 2HCl	1.01713	0.979894	0.998511	1.09843		1.10007
SK05O19	Betamipron	0.837099	0.963585	0.900342	0.990488		1.10012
SK06K14	Piperlongumine	1.04053	1.19018	1.11536	1.22762		1.10065
SK05M20	Promethazine HCl	0.884048	0.929299	0.906673	0.998019		1.10075
SK03N08	Zidovudine	0.911954	0.964733	0.938344	1.03294		1.10081
SK04A06	JNJ-1661010	1.12324	1.22869	1.17596	1.29456		1.10085
SK02L15	Enalapril Maleate	1.09105	0.993041	1.04205	1.14715		1.10086
SK01L13	Streptozotocin (STZ)	1.0574	1.06481	1.0611	1.16815		1.10089
SK06K19	AR-A014418	1.14226	1.07888	1.11057	1.22269		1.10096
SK06K22	CPI-169	0.937707	0.960359	0.949033	1.04496		1.10107
SK05M01	Fenspiride HCl	1.10135	1.01155	1.05645	1.16343		1.10126
SK04M20	IOX2	0.965731	0.873548	0.919639	1.01291		1.10142
SK02G04	Betamethasone Dipropionate	1.09626	0.916489	1.00638	1.10862		1.1016
SK06G10	GNF-5837	1.05984	1.09935	1.0796	1.18957		1.10187
SK01K06	SNS-032 (BMS-387032)	0.174261	0.154356	0.164308	0.181077		1.10206
SK06A18	AGK2	1.00805	1.1439	1.07597	1.18601		1.10226
SK06I17	Caffeic Acid Phenethyl Ester	1.01253	0.903585	0.95806	1.0561		1.10233
SK05F17	PD123319	0.993996	1.00682	1.00041	1.10315		1.10271
SK06N12	BMS-345541	1.08219	1.14336	1.11277	1.22714		1.10277
SK05D07	CZC24832	1.04442	1.04625	1.04534	1.15284		1.10284
SK05C20	Chloroambucil	1.08275	0.899687	0.991216	1.09332		1.10301
SK04B07	Bepotastine Besilate	1.10572	1.16267	1.13419	1.25194		1.10382
SK01J10	Venlafaxine	1.04036	1.01894	1.02965	1.13655		1.10382
SK02C01	Hesperadin	0.109977	0.113165	0.111571	0.123157		1.10385
SK05H19	NU6027	0.919125	0.994436	0.956781	1.05623		1.10394
SK04N06	Pergolide mesylate	1.21418	0.943853	1.07902	1.19128		1.10404
SK03E19	Artemether	0.963486	1.11114	1.03731	1.14601		1.10479
SK04L13	Moguisteine	1.11565	1.15556	1.1356	1.25488		1.10503
SK06G13	4E1RCat	1.12842	1.04846	1.08844	1.20292		1.10518
SK04O21	CEP-33779	0.841133	0.683041	0.762087	0.842352		1.10532
SK03M03	PD128907 HCl	0.985308	0.980779	0.983044	1.08659		1.10534
SK03J17	Scopolamine HBr	0.930123	0.907298	0.91871	1.01549		1.10535
SK06G06	INH1	1.08246	1.08101	1.08173	1.1957		1.10535
SK03G18	5-hydroxytryptophan (5-HTP)	1.04833	0.982032	1.01518	1.12219		1.10541
SK04J13	2-Thiouracil	1.02446	0.927495	0.975979	1.07944		1.10601
SK05G07	Isovaleramide	1.01374	0.954975	0.98436	1.08917		1.10647
SK01K22	Dexrazoxane HCl (ICRF-187, ADR-529)	1.03925	0.944024	0.991638	1.09748		1.10673
SK04J10	Allylthiourea	1.05585	0.926657	0.991255	1.09729		1.10697
SK01B17	Fluoxetine HCl	1.13059	1.07629	1.10344	1.22177		1.10724
SK04I19	Tofacitinib (CP-690550,Tasocitinib)	0.92624	0.90806	0.91715	1.01553		1.10726
SK04N12	Diphemanil Methylsulfate	1.09258	1.06364	1.07811	1.19419		1.10767
SK06O18	N6022	0.930055	1.00261	0.966332	1.07056		1.10786
SK05N15	IPA-3	1.02104	0.95414	0.987592	1.09423		1.10798
SK03L22	Dolutegravir (GSK1349572)	0.973958	1.02922	1.00159	1.10978		1.10802
SK05I19	Sasapyrine	1.02577	0.941892	0.983831	1.09015		1.10807
SK05L14	OG-L002	0.962175	1.13819	1.05018	1.16385		1.10824
SK06A07	IOWH032	1.11715	1.1488	1.13298	1.25562		1.10825
SK04J14	Olsalazine Sodium	0.885158	0.962559	0.923859	1.02389		1.10828
SK04J21	Antipyrine	0.967955	0.944672	0.956314	1.06001		1.10844
SK06C21	LEE011	1.05858	0.978665	1.01862	1.12914		1.10849
SK06G09	JSH-23	0.980538	1.15968	1.07011	1.18636		1.10863
SK06P19	Pexidartinib (PLX3397)	1.0015	0.932681	0.96709	1.07221		1.1087
SK05O09	Carprofen	0.992325	1.08855	1.04044	1.15362		1.10878
SK04L05	Sitaxentan sodium	1.13911	1.22619	1.18265	1.31141		1.10887
SK04E08	BRL-54443	1.01246	0.980229	0.996345	1.10484		1.1089
SK06I16	LMK-235	0.180298	0.177789	0.179044	0.198611		1.10929
SK01M13	HA14-1	1.08718	0.757166	0.922175	1.02307		1.10941
SK05J05	PP2	0.71211	0.89029	0.8012	0.888859		1.10941
SK02L11	Flutamide	0.965229	0.968493	0.966861	1.07278		1.10955
SK05I12	Mechlorethamine HCl	0.974536	0.970861	0.972699	1.07927		1.10956
SK06P21	8-Bromo-cAMP	0.845896	0.943844	0.89487	0.992947		1.1096
SK02P13	Alibendol	0.933681	0.83613	0.884905	0.981987		1.10971
SK02M10	Indapamide	0.822645	0.910971	0.866808	0.961926		1.10973
SK04J19	Mepivacaine HCl	0.955635	0.902626	0.929131	1.03122		1.10987
SK03F18	URB597	1.06657	1.08469	1.07563	1.19382		1.10988
SK03K22	Naringenin	0.859536	0.949322	0.904429	1.0039		1.10998
SK04G22	Evacetrapib (LY2484595)	0.95599	1.02352	0.989754	1.09877		1.11015
SK04I10	VU 0364770	0.924754	0.919715	0.922235	1.02384		1.11017
SK03N11	Loperamide HCl	1.00896	1.09795	1.05345	1.16953		1.11019
SK03C09	Aliskiren Hemifumarate	1.08918	0.986408	1.0378	1.15223		1.11027
SK01D13	FT-207 (NSC 148958)	1.04507	1.19344	1.11926	1.24337		1.11089
SK06O22	MI-2 (Menin-MLL Inhibitor)	0.891693	0.950383	0.921038	1.02323		1.11095
SK05C06	Bosentan	1.06077	1.12871	1.09474	1.21635		1.11108
SK04N02	(+,-)-Octopamine HCl	0.887431	1.01246	0.949947	1.05555		1.11117
SK05E12	Sulfamethoxypyridazine	1.06283	0.98836	1.0256	1.14003		1.11158
SK06K09	EPZ004777	0.928846	1.00398	0.966412	1.07425		1.11158
SK01N13	Ki16425	1.01203	1.07146	1.04174	1.15812		1.11172
SK06B13	BRD73954	1.12258	1.20604	1.16431	1.29438		1.11172
SK02M12	Thiabendazole	0.953741	0.848966	0.901353	1.00231		1.112
SK01B14	VX-745	1.02931	1.17529	1.1023	1.22601		1.11223
SK05K14	Efaproxiral Sodium	1.02235	0.992823	1.00759	1.12078		1.11234
SK04J05	Vildagliptin (LAF-237)	1.03823	0.795452	0.916841	1.02022		1.11275
SK04G03	PF-2545920	1.14546	1.11073	1.1281	1.25547		1.11291
SK04F11	Piracetam	0.969834	1.18161	1.07572	1.19723		1.11295
SK04A15	NVP-BVU972	1.03697	0.998974	1.01797	1.13309		1.11308
SK04I14	PJ34	0.946825	0.886347	0.916586	1.02043		1.1133
SK04K12	Camostat Mesilate	1.05998	1.0411	1.05054	1.16988		1.11359
SK06P11	BLZ945	0.977014	1.00884	0.992928	1.10582		1.1137
SK06I22	PX-478 2HCl	1.04326	0.939861	0.991562	1.1044		1.1138
SK02F22	Xylose	0.941358	0.952249	0.946804	1.05458		1.11383
SK05E15	Chlorpropamide	1.00924	0.967166	0.988202	1.10141		1.11456
SK04O03	BMY 7378	1.13032	0.960419	1.04537	1.16563		1.11504
SK03L03	20-Hydroxyecdysone	1.12501	1.0048	1.06491	1.18742		1.11504
SK05F05	AZD2932	1.14726	1.06577	1.10652	1.23404		1.11525
SK04F16	Bisacodyl	1.17432	1.10579	1.14006	1.27154		1.11533
SK05G09	Troxipide	1.1566	0.990423	1.07351	1.19743		1.11543
SK04M09	SB415286	0.946978	0.892135	0.919556	1.02592		1.11566
SK06F02	Oltipraz	1.04932	1.06806	1.05869	1.18139		1.1159
SK05G05	Closantel	1.04832	1.0088	1.02856	1.14811		1.11624
SK03M19	Baicalein	0.809388	0.885574	0.847481	0.946008		1.11626
SK03F15	Oxymetazoline hydrochloride	1.06497	1.02792	1.04644	1.16866		1.11679
SK02F16	Ivabradine HCl	1.03186	1.06682	1.04934	1.17231		1.11719
SK06D02	SC79	0.964592	0.947731	0.956162	1.0684		1.11738
SK02M21	Flucytosine	0.875077	0.833598	0.854338	0.954622		1.11738
SK01K12	BIIB021	0.2017	0.178229	0.189964	0.212274		1.11744
SK03M09	Formestane	1.03204	0.82579	0.928916	1.03805		1.11749
SK02N12	Ozagrel HCl	0.910147	1.00724	0.958693	1.07154		1.11771
SK01F04	Ondansetron HCl	1.26541	1.05078	1.15809	1.29443		1.11772
SK02E04	Sulfanilamide	1.02357	0.982117	1.00284	1.12109		1.11791
SK01E19	Rucaparib (AG-014699,PF-01367338)	0.915189	1.22191	1.06855	1.19485		1.1182
SK05G03	Dydrogesterone	1.12063	1.10193	1.11128	1.24266		1.11822
SK05E13	Chlorzoxazone	1.0492	1.02307	1.03614	1.15863		1.11822
SK06P20	Flavoxate HCl	0.944981	1.01212	0.978549	1.09434		1.11833
SK03J10	Miglitol	0.854192	0.942638	0.898415	1.00477		1.11838
SK05B02	IU1	0.976515	1.10999	1.04325	1.1671		1.11871
SK04D07	Fosaprepitant dimeglumine salt	0.969192	1.11194	1.04056	1.16434		1.11895
SK05E06	Benzbromarone	1.01219	1.16091	1.08655	1.21585		1.119
SK02C11	Olmesartan Medoxomil	0.996401	1.08758	1.04199	1.16609		1.1191
SK03L10	Pioglitazone	0.902161	1.0467	0.974432	1.09067		1.11929
SK02B03	Albendazole Oxide	0.989265	1.04973	1.0195	1.14134		1.11951
SK05F02	CGK 733	0.975237	1.2006	1.08792	1.21814		1.1197
SK06A21	ME0328	1.24507	0.995391	1.12023	1.25456		1.11992
SK04I18	Ki16198	0.926816	0.975013	0.950914	1.06496		1.11993
SK06P12	Dynasore	0.967549	0.896482	0.932015	1.04433		1.1205
SK04I03	R547	0.172871	0.200386	0.186629	0.20913		1.12057
SK04D14	Dibucaine HCl	0.971388	1.04848	1.00994	1.13172		1.12059
SK04I01	Flavopiridol HCl	0.193858	0.172126	0.182992	0.205062		1.12061
SK05C02	Verapamil HCl	1.02527	1.02193	1.0236	1.14812		1.12165
SK04M18	Tempol	0.977284	0.855739	0.916512	1.02835		1.12203
SK03J06	Cloxacillin Sodium	0.946841	1.00615	0.976498	1.09591		1.12229
SK01M18	Melatonin	0.982931	0.901397	0.942164	1.05752		1.12244
SK02M09	Semagacestat (LY450139)	0.887672	0.910127	0.898899	1.00903		1.12251
SK03O16	Ursolic Acid	0.981638	0.850564	0.916101	1.02857		1.12277
SK01D14	Thiazovivin	1.06905	1.28375	1.1764	1.321		1.12292
SK01D08	Clopidogrel	1.19816	1.05549	1.12683	1.26554		1.1231
SK03E12	Phloretin	1.04279	0.97679	1.00979	1.13425		1.12326
SK06F15	BPTES	1.1084	1.06211	1.08525	1.21908		1.12331
SK01E06	17-DMAG (Alvespimycin) HCl	0.297861	0.23711	0.267485	0.300505		1.12344
SK03I15	Degrasyn (WP1130)	0.213857	0.18653	0.200193	0.224911		1.12347
SK01I11	Obatoclax Mesylate (GX15-070)	0.224652	0.151938	0.188295	0.211604		1.12379
SK04N09	Diclofenac Diethylamine	0.973794	1.06757	1.02068	1.14722		1.12397
SK02K07	Fasudil (HA-1077) HCl	0.953192	0.873546	0.913369	1.02681		1.1242
SK04J08	Pentamidine	0.988242	0.962372	0.975307	1.09695		1.12472
SK01K01	Saracatinib (AZD0530)	1.01709	0.912824	0.964955	1.08541		1.12483
SK01J08	Repaglinide	1.02617	0.883897	0.955031	1.07428		1.12486
SK06H11	CCG-1423	1.08707	0.954069	1.02057	1.14817		1.12503
SK06M13	AEBSF HCl	0.787468	0.98372	0.885594	0.99643		1.12515
SK02B05	Bifonazole	1.03132	1.02536	1.02834	1.15732		1.12542
SK01C15	SB203580	1.01878	1.08298	1.05088	1.1833		1.12601
SK06K12	UMI-77	0.87024	0.987415	0.928828	1.04588		1.12602
SK02N15	Menadione	0.930999	0.941428	0.936213	1.05455		1.1264
SK05D09	XL019	1.00021	0.992314	0.996262	1.12228		1.12649
SK03N07	Bethanechol chloride	1.03837	0.902559	0.970466	1.09351		1.12679
SK05M15	Choline Chloride	0.84584	0.95391	0.899875	1.01462		1.12751
SK06E11	K02288	1.06594	0.954567	1.01025	1.13912		1.12756
SK03N20	MK-0752	0.972301	0.879747	0.926024	1.04478		1.12824
SK03B11	Fluocinolone Acetonide	0.992143	1.02988	1.01101	1.1409		1.12847
SK03H16	Omecamtiv mecarbil (CK-1827452)	0.91352	1.05568	0.984599	1.11164		1.12902
SK04D03	Niflumic acid	1.04986	1.07466	1.06226	1.19992		1.12959
SK04D05	Fenoprofen calcium hydrate	1.04363	0.9639	1.00376	1.13459		1.13034
SK06H08	GW0742	0.969863	0.981508	0.975686	1.10296		1.13045
SK06M01	PJ34 HCl	1.04913	1.02343	1.03628	1.17166		1.13064
SK02C09	Tie2 kinase inhibitor	1.0304	1.06291	1.04665	1.18348		1.13073
SK06L22	WATER	0.97573	1.09334	1.03454	1.16979		1.13074
SK03C08	(+)-Matrine	1.06367	1.03296	1.04832	1.18547		1.13083
SK01B18	Iloperidone	1.10232	1.15128	1.1268	1.27433		1.13093
SK01L04	Pirarubicin	0.212724	0.101847	0.157285	0.177928		1.13124
SK04H12	Homatropine Bromide	1.06276	0.948261	1.00551	1.1379		1.13167
SK04C13	BGT226 (NVP-BGT226)	0.192793	0.210878	0.201836	0.228417		1.1317
SK04D13	Etravirine (TMC125)	1.0506	1.12257	1.08658	1.22969		1.1317
SK02F11	Avobenzone	0.975149	0.971104	0.973127	1.10166		1.13208
SK02N10	Tolnaftate	0.841106	0.93153	0.886318	1.00374		1.13248
SK06K13	UNC669	1.06654	0.984907	1.02572	1.16164		1.1325
SK01N20	Alprostadil	0.960256	1.08663	1.02344	1.1595		1.13294
SK05K10	Serotonin HCl	0.982893	0.901357	0.942125	1.06758		1.13317
SK03F10	Brompheniramine hydrogen maleate	1.05302	1.00869	1.03085	1.16854		1.13356
SK03K16	Tetrahydropapaverine HCl	0.998042	0.920007	0.959024	1.08726		1.13372
SK05D06	Ilomastat (GM6001, Galardin)	1.0383	1.06742	1.05286	1.19374		1.1338
SK06L08	Empagliflozin (BI 10773)	1.16492	1.13786	1.15139	1.30551		1.13386
SK02C14	Nevirapine	0.939209	0.985214	0.962212	1.0918		1.13468
SK03J15	Pancuronium dibromide	0.828227	1.04709	0.937659	1.06403		1.13478
SK02B16	Duloxetine HCl	1.00155	0.903956	0.952755	1.08143		1.13505
SK05H16	KPT-276	0.281444	0.282202	0.281823	0.319886		1.13506
SK05B01	TTNPB (Arotinoid Acid)	1.0385	1.18076	1.10963	1.25982		1.13536
SK01D02	Ruxolitinib (INCB018424)	1.09875	1.00164	1.05019	1.19235		1.13536
SK04N20	Decamethonium Bromide	0.949634	0.897469	0.923552	1.04864		1.13545
SK04M05	RS-127445	1.06178	0.96674	1.01426	1.15191		1.13571
SK01L12	Cilomilast	1.14668	1.03816	1.09242	1.24078		1.13581
SK03K18	Ammonium Glycyrrhizinate	0.928723	0.986598	0.95766	1.08791		1.13601
SK02M16	Cefditoren Pivoxil	0.846705	0.82331	0.835008	0.948806		1.13628
SK01H15	Etodolac	1.00517	1.08421	1.04469	1.1871		1.13632
SK03P08	Quinapril HCl	0.853214	1.02256	0.937889	1.06627		1.13688
SK03L15	Phenoxybenzamine HCl	1.03456	1.02646	1.03051	1.17171		1.13702
SK01I20	Methotrexate	0.798058	0.586362	0.69221	0.787073		1.13704
SK03D06	Cortisone acetate	1.08226	1.05857	1.07041	1.21728		1.1372
SK01E08	Roscovitine (Seliciclib,CYC202)	0.977464	1.12482	1.05114	1.1954		1.13723
SK05E01	Levobetaxolol HCl	0.797604	0.768837	0.78322	0.890721		1.13725
SK02M19	Monobenzone	0.88459	0.798292	0.841441	0.956953		1.13728
SK05G17	Uracil	1.04079	1.00875	1.02477	1.16551		1.13733
SK01M05	Lenalidomide (CC-5013)	1.07993	1.03477	1.05735	1.20267		1.13744
SK03C10	Neohesperidin	1.0227	1.02355	1.02313	1.16418		1.13786
SK01N10	Zileuton	0.915802	1.17609	1.04594	1.19016		1.13788
SK05L13	SGC 0946	0.970435	1.02696	0.998696	1.13739		1.13888
SK04F07	Rofecoxib	1.0406	1.12798	1.08429	1.23495		1.13895
SK02N18	Levosulpiride	0.747362	1.00034	0.873849	0.995637		1.13937
SK02B08	Nimesulide	1.02179	1.01382	1.01781	1.15993		1.13963
SK03H07	Amfebutamone HCl	0.944215	1.0128	0.978506	1.11542		1.13992
SK04O15	SB705498	0.886232	0.950105	0.918169	1.04675		1.14004
SK04D01	Carbazochrome sodium sulfonate (AC-17)	0.917832	0.973435	0.945634	1.07835		1.14035
SK05M21	Antazoline HCl	0.869775	0.817839	0.843807	0.962647		1.14084
SK03J11	Itraconazole	0.951506	1.02629	0.988897	1.1282		1.14087
SK01K04	Malotilate	1.01273	1.01146	1.0121	1.15518		1.14137
SK03I08	Myricetin	0.82416	1.01738	0.92077	1.05119		1.14164
SK01L20	Aztreonam	1.12682	1.06631	1.09656	1.25194		1.14169
SK04F09	Azilsartan Medoxomil	1.13398	1.00379	1.06888	1.22059		1.14193
SK01L18	Naratriptan	0.910253	1.12405	1.01715	1.16197		1.14238
SK04F06	Moclobemide (Ro 111163)	1.12985	0.993265	1.06156	1.21287		1.14254
SK05A05	Eprosartan Mesylate	1.09095	1.25312	1.17203	1.33957		1.14294
SK03P09	Fenbendazole	0.705537	0.732199	0.718868	0.822079		1.14357
SK04H20	Tinidazole	0.904736	0.923057	0.913897	1.0455		1.144
SK03H19	Naphazoline HCl	0.958921	0.938945	0.948933	1.08581		1.14424
SK05F07	Z-VAD-FMK	1.06741	0.934751	1.00108	1.14563		1.14439
SK01H11	Celastrol	0.274109	0.294333	0.284221	0.32541		1.14492
SK06L16	RI-1	1.06097	1.02766	1.04432	1.1958		1.14506
SK03H14	Ribitol	0.945698	0.97328	0.959489	1.09923		1.14564
SK06P17	Purvalanol A	0.914185	0.849061	0.881623	1.01013		1.14576
SK01N07	Acarbose	1.09604	1.00969	1.05286	1.20634		1.14577
SK06G22	EI1	0.957658	0.963701	0.96068	1.10094		1.146
SK03F19	Maprotiline HCl	1.13994	0.962961	1.05145	1.205		1.14604
SK01E15	SB202190 (FHPI)	1.10238	1.16388	1.13313	1.29895		1.14633
SK02B07	Ganciclovir	0.978561	1.00775	0.993155	1.13849		1.14634
SK04J03	Cabazitaxel	0.68666	0.83734	0.762	0.873524		1.14636
SK01H05	Rufinamide	1.10186	0.98872	1.04529	1.19857		1.14664
SK06A13	GNE-0877	1.18053	1.15564	1.16809	1.33944		1.1467
SK05K15	Coumarin	0.909876	0.994474	0.952175	1.09251		1.14738
SK02G02	Aminophylline	0.835373	0.894297	0.864835	0.99234		1.14743
SK01C19	BTZ043 Racemate	0.901705	1.04651	0.974107	1.11808		1.1478
SK02F21	Propylthiouracil	0.984897	0.982045	0.983471	1.12903		1.14801
SK05F15	UNC1215	1.02609	1.03685	1.03147	1.18424		1.14811
SK02K19	Telbivudine	0.86453	0.849253	0.856891	0.983962		1.14829
SK03K19	Azomycin	1.05716	0.948102	1.00263	1.15154		1.14852
SK03L21	Ritodrine HCl	0.940412	1.07549	1.00795	1.15793		1.1488
SK05C16	Diacerein	0.855867	0.992958	0.924412	1.06201		1.14885
SK06O16	GSK-LSD1 2HCl	0.984921	0.994069	0.989495	1.13693		1.149
SK03I10	Oridonin	0.970975	0.958898	0.964937	1.10881		1.1491
SK06I05	TMP269	1.17709	1.01353	1.09531	1.25892		1.14937
SK05E05	Closantel Sodium	1.06597	0.982543	1.02425	1.1786		1.15069
SK05K06	Erythritol	0.993881	1.11051	1.0522	1.2108		1.15073
SK03N05	Levosimendan	1.10785	0.890238	0.999044	1.15085		1.15196
SK03K06	L-(+)-Rhamnose Monohydrate	0.884863	0.925561	0.905212	1.04284		1.15204
SK03M04	Hesperidin	1.03445	0.996735	1.01559	1.17		1.15204
SK02M13	Darunavir Ethanolate	0.822779	0.802751	0.812765	0.936403		1.15212
SK02D13	Pregnenolone	1.06925	0.973533	1.02139	1.17721		1.15255
SK03G21	Caffeic Acid	1.11055	1.00181	1.05618	1.21784		1.15306
SK01J09	Aniracetam	0.892013	1.09477	0.993393	1.14548		1.1531
SK05I08	Nithiamide	1.01011	1.17722	1.09367	1.26113		1.15312
SK03G10	Oleanolic Acid	0.938167	1.03247	0.985319	1.13667		1.1536
SK03F22	Clinofibrate	0.999732	0.974063	0.986897	1.1386		1.15372
SK01C08	PLX-4720	1.07151	1.21829	1.1449	1.32091		1.15374
SK06M20	Filgotinib (GLPG0634)	0.915687	0.881958	0.898822	1.03717		1.15392
SK04L19	Ethynodiol diacetate	0.994848	0.938193	0.966521	1.11544		1.15407
SK03N12	Idebenone	0.970685	0.892257	0.931471	1.07504		1.15413
SK03G13	PIK-294	0.966095	1.08492	1.02551	1.18363		1.15419
SK01L15	Felbamate	1.08197	1.04342	1.0627	1.22684		1.15446
SK06I19	TAPI-1	0.986206	0.964601	0.975403	1.1263		1.1547
SK01K15	Vismodegib (GDC-0449)	1.05956	1.13411	1.09683	1.26658		1.15476
SK03K21	Chrysin	0.887439	0.925603	0.906521	1.04684		1.15479
SK01D16	Safinamide Mesylate	0.989909	1.12618	1.05805	1.22184		1.1548
SK04D08	Lithocholic acid	1.02596	0.99286	1.00941	1.16642		1.15555
SK04H04	Reboxetine mesylate	0.95599	1.05214	1.00407	1.16042		1.15572
SK02H08	Memantine HCl	0.924623	0.981695	0.953159	1.10215		1.15631
SK01P02	Nafamostat Mesylate	0.842212	0.879563	0.860887	0.996017		1.15697
SK02L10	Cyclophosphamide Monohydrate	0.954258	1.03153	0.992895	1.14942		1.15765
SK02G21	Dofetilide	0.722118	1.13595	0.929032	1.0755		1.15766
SK02C06	Hydrocortisone	0.95727	0.992189	0.97473	1.12858		1.15784
SK01C10	PA-824	1.00356	1.09423	1.04889	1.21464		1.15802
SK06N10	Butein	0.978573	1.00954	0.994057	1.15121		1.15809
SK01O16	Exemestane	0.996183	0.916188	0.956186	1.10742		1.15816
SK02H16	Rivastigmine Tartrate	0.925109	0.847971	0.88654	1.02683		1.15824
SK02B06	Uridine	1.0771	0.92864	1.00287	1.16157		1.15825
SK02D15	Triamcinolone	0.925047	0.965961	0.945504	1.09555		1.1587
SK04F17	Sodium salicylate	1.02478	1.04445	1.03462	1.20055		1.16038
SK05K12	Epinastine HCl	0.970483	1.04998	1.01023	1.17236		1.16049
SK01O19	GDC-0879	0.918263	0.92434	0.921301	1.06936		1.1607
SK01N14	Alfacalcidol	0.937595	1.1207	1.02915	1.19454		1.16071
SK01B15	Dexamethasone (DHAP)	1.00277	1.0215	1.01213	1.17535		1.16126
SK03G22	Sesamin	1.08796	0.956945	1.02245	1.18742		1.16135
SK06L14	Lomeguatrib	1.16381	1.02258	1.0932	1.26976		1.16152
SK02F03	Lomustine	0.834455	1.11167	0.973062	1.13035		1.16164
SK02N04	Ginkgolide A	0.944683	0.922732	0.933707	1.0852		1.16225
SK03F12	Gliclazide	1.18757	0.920575	1.05407	1.2253		1.16244
SK05P03	Ataluren (PTC124)	0.666506	0.687575	0.67704	0.787433		1.16305
SK05E03	Droperidol	1.11587	1.06286	1.08937	1.26729		1.16333
SK02C13	Silodosin	0.994017	1.06467	1.02935	1.19803		1.16388
SK02K15	Orlistat	0.895098	0.884917	0.890008	1.03587		1.16389
SK02K11	Pyridostigmine Bromide	1.03984	0.87236	0.956099	1.11281		1.1639
SK02O11	Metolazone	0.899152	0.912635	0.905894	1.05466		1.16422
SK06J11	SBE 13 HCl	0.874906	0.954012	0.914459	1.06487		1.16449
SK06I15	Z-FA-FMK	0.920477	0.98056	0.950519	1.10741		1.16506
SK01J03	Amuvatinib (MP-470)	1.05956	0.702207	0.880882	1.02631		1.16509
SK01M10	Valproic acid sodium salt (Sodium valproate)	1.06058	1.01081	1.0357	1.20676		1.16517
SK02A19	Nitrofural	0.237645	0.621386	0.429516	0.500513		1.1653
SK03G14	Sclareolide	0.978821	0.988724	0.983773	1.14641		1.16532
SK01C06	17-AAG (Tanespimycin)	0.212492	0.194669	0.203581	0.237262		1.16544
SK01H08	Ranolazine 2HCl	0.909049	1.15306	1.03105	1.20177		1.16557
SK06M17	CGP 57380	0.915744	0.890957	0.903351	1.05357		1.1663
SK02P11	Tioconazole	0.693009	0.955012	0.82401	0.961257		1.16656
SK05A16	Brimonidine Tartrate	0.978349	1.02169	1.00002	1.167		1.16698
SK01B06	Rocuronium Bromide	1.12073	1.02604	1.07339	1.25343		1.16774
SK06I08	ML167	0.945737	1.05709	1.00141	1.17005		1.1684
SK02O05	VX-809 (Lumacaftor)	0.126131	0.161362	0.143747	0.168054		1.16909
SK03F17	Rosiglitazone maleate	0.983195	0.941978	0.962587	1.12569		1.16944
SK03E14	Sclareol	0.947247	1.01445	0.980851	1.14732		1.16972
SK05I20	Labetalol HCl	0.925849	0.942536	0.934192	1.09322		1.17023
SK02A03	DMXAA (Vadimezan)	0.977745	1.02706	1.0024	1.17326		1.17045
SK03F09	Clozapine	1.00281	1.01727	1.01004	1.18315		1.17139
SK06G20	Santacruzamate A (CAY10683)	1.0078	1.06948	1.03864	1.21681		1.17154
SK06J13	SCR7	0.963241	0.863087	0.913164	1.06994		1.17169
SK03I19	Asiatic Acid	0.950247	0.941871	0.946059	1.10876		1.17197
SK03K13	Eltrombopag Olamine	0.933942	0.89243	0.913186	1.07027		1.17202
SK06K02	VER-50589	0.155708	0.15574	0.155724	0.182595		1.17255
SK01I04	AT9283	0.325203	0.274536	0.29987	0.351713		1.17289
SK05K07	Pefloxacin Mesylate Dihydrate	0.800303	0.741337	0.77082	0.904131		1.17295
SK05K21	Aminothiazole	0.893663	0.892469	0.893066	1.04771		1.17316
SK01N08	Sildenafil Citrate	0.976783	0.943086	0.959935	1.12699		1.17403
SK05L19	Go6976	1.10462	0.993409	1.04901	1.23176		1.17421
SK01E14	XAV-939	1.08528	1.2418	1.16354	1.36655		1.17448
SK02G10	Terbinafine	1.02641	0.869231	0.947818	1.11326		1.17456
SK01B03	Letrozole	1.14516	1.11573	1.13045	1.32796		1.17472
SK03N06	Isoprenaline HCl	0.964033	0.81107	0.887551	1.04287		1.17499
SK03L13	Nateglinide	0.933768	0.997221	0.965495	1.13446		1.175
SK03G19	Artesunate	1.0327	0.991724	1.01221	1.18937		1.17502
SK06E10	Voreloxin (SNS-595)	0.80196	0.845577	0.823768	0.968046		1.17514
SK01D06	Stavudine (d4T)	1.13595	1.09912	1.11754	1.31329		1.17517
SK04G15	Dinaciclib (SCH727965)	0.228296	0.204429	0.216362	0.254349		1.17557
SK05I05	Clofazimine	0.878016	0.833235	0.855626	1.00591		1.17564
SK01P03	Enzalutamide (MDV3100)	0.84741	1.01981	0.933612	1.09766		1.17572
SK05C09	Tolazoline HCl	1.08037	1.07566	1.07802	1.26772		1.17597
SK01N12	Zibotentan (ZD4054)	0.912758	1.16645	1.0396	1.22265		1.17608
SK05M16	Etizolam	0.770854	0.949715	0.860285	1.012		1.17636
SK06C09	CH5138303	0.170927	0.208283	0.189605	0.223235		1.17737
SK05J18	Vidofludimus	0.830798	0.778426	0.804612	0.947623		1.17774
SK05J02	CFTRinh-172	0.950572	0.977724	0.964148	1.13569		1.17792
SK05N07	AZD2461	1.0103	0.962165	0.986235	1.16231		1.17853
SK04E01	A922500	0.748998	0.784201	0.766599	0.903571		1.17867
SK04A10	StemRegenin 1 (SR1)	1.01889	1.022	1.02045	1.20302		1.17892
SK05K17	Mezlocillin Sodium	0.964153	0.874068	0.919111	1.08547		1.181
SK06E17	Anisomycin	0.187392	0.179091	0.183242	0.21647		1.18134
SK03J21	L-Ascorbyl 6-palmitate	0.963303	0.902864	0.933084	1.1023		1.18135
SK01L01	Topotecan HCl	0.571947	0.368693	0.47032	0.55572		1.18158
SK01H03	Agomelatine	1.03356	1.17102	1.10229	1.30271		1.18182
SK04E12	Alogliptin	1.01984	1.05856	1.0392	1.22867		1.18232
SK04E03	NVP-BSK805 2HCl	0.909971	0.961129	0.93555	1.10896		1.18536
SK01N21	Doripenem Hydrate	0.972386	0.899424	0.935905	1.11018		1.18621
SK03H09	Pramipexole	1.07975	0.895859	0.987803	1.17203		1.1865
SK04E10	IEM 1754 dihydrobroMide	1.02395	1.06396	1.04395	1.23877		1.18662
SK04B03	Aspirin	1.0251	1.04332	1.03421	1.22789		1.18728
SK03C20	D-Mannitol	1.0381	0.982057	1.01008	1.19927		1.1873
SK04I07	LY411575	0.697053	0.992683	0.844868	1.0032		1.18741
SK06K15	Loxistatin Acid (E-64C)	0.92246	0.918243	0.920352	1.09297		1.18756
SK04G09	PH-797804	0.990399	1.10043	1.04541	1.24239		1.18842
SK01B10	Tianeptine sodium	1.16128	1.05419	1.10774	1.31707		1.18898
SK02K12	Telmisartan	1.02499	0.891622	0.958308	1.1398		1.18939
SK01L11	Cilnidipine	0.843872	0.810209	0.827041	0.984337		1.19019
SK01F05	Nepafenac	1.06817	1.04591	1.05704	1.25839		1.19049
SK05F12	GSK650394	1.02274	1.07068	1.04671	1.24633		1.19071
SK01K14	Ritonavir	1.05413	0.942503	0.998316	1.18909		1.1911
SK02N19	Methscopolamine	0.801346	0.861603	0.831474	0.991371		1.19231
SK01L14	Doxercalciferol	0.930999	1.10316	1.01708	1.21315		1.19278
SK02N06	Candesartan Cilexetil	0.745143	1.058	0.901571	1.07539		1.19279
SK06H14	Macitentan	0.863863	0.958215	0.911039	1.08939		1.19577
SK05I09	Levodropropizine	0.899089	0.993476	0.946283	1.13155		1.19579
SK03F13	Mitoxantrone HCl	0.0715313	0.0636573	0.0675943	0.0809319		1.19732
SK04H06	Schisandrin B (Sch B)	1.02593	0.950854	0.988392	1.1839		1.19781
SK01N16	Zosuquidar (LY335979) 3HCl	1.06719	1.07355	1.07037	1.28285		1.19851
SK03I12	Piperine	0.916171	0.82307	0.869621	1.0425		1.1988
SK05J11	PP1	0.929537	0.872743	0.90114	1.08107		1.19967
SK04L10	Avanafil	1.07275	0.906896	0.989821	1.18774		1.19995
SK03I21	Chlorogenic Acid	0.840365	0.931025	0.885695	1.06378		1.20106
SK06M11	AdipoRon	0.812955	0.949052	0.881004	1.05815		1.20108
SK02M15	Allopurinol	0.778542	0.873451	0.825996	0.992468		1.20154
SK01D19	Lansoprazole	0.944752	1.0455	0.995126	1.19634		1.2022
SK04D19	Articaine HCl	0.925195	0.951604	0.9384	1.12849		1.20256
SK01G03	Bortezomib (PS-341)	0.375774	0.28209	0.328932	0.39558		1.20262
SK06D12	PU-H71	0.184303	0.187392	0.185848	0.223706		1.20371
SK06M18	INCB024360	0.85811	0.900637	0.879373	1.05887		1.20412
SK02N07	Deflazacort	0.703227	0.84223	0.772728	0.931231		1.20512
[truncated: 105 more rows]
